# Supplementary material for: Epidemiology of intestinal parasite infections and multiparasitism and their impact on growth and hemoglobin levels during childhood in tropical Ecuador: A longitudinal study using molecular detection methods
Source: PLoS Negl Trop Dis. 2025 Jun 16;19(6):e0013004. doi: 10.1371/journal.pntd.0013004 (PMC12169531; doi:10.1371/journal.pntd.0013004)
Supplement: S1 Data — (XLSX) [file pntd.0013004.s011.xlsx]

## Sheet: Sheet1
7004	7	2	2	35	1	1	1	3	1	0	1	0	0	1	1	9	12	0	2	0	2			1			7.29363	222				11.3333	11.3333	12	11.6667	12.5		40	1	1	49	1	0	1	0	0	0	0
7004	13	2	2	35	1	1	1	3	1	0	1	0	0	1	1	9	12	0	2	0	2	7.9	71	1	71	7.9	14.883	453	-1.6	-2.33	-0.25	12	11.3333	12	11.6667	12.5		40	1	1	169	1	0	1	0	0	0	0
7004	24	2	2	35	1	1	1	3	1	0	1	0	0	1	1	9	12	0	2	0	2	10	79.5	1	79.5	10	27.2033	828	-1.6	-2.64	0.17	11.6667	11.3333	12	11.6667	12.5		40	1	1	576	1	0	1	0	0	0	0
7004	36	2	2	35	1	1	1	3	1	0	1	0	0	1	1	9	12	0	2	0	2	11.4	90.5	1	90.5	11.4	40.2793	1226	-1.98	-1.86	-1.14	12.5	11.3333	12	11.6667	12.5		40	1	1	1296	1	0	1	0	0	0	0
7004	60	2	2	35	1	1	1	3	1	0	1	0	0	1	1	9	12	0	2	0	2			1									11.3333	12	11.6667	12.5		40	1	1	3600	1	0	1	0	0	0	0
7004	96	2	2	35	1	1	1	3	1	0	1	0	0	1	1	9	12	0	2	0	2			1									11.3333	12	11.6667	12.5		40	1	1	9216	1	0	1	0	0	0	0
7021	7	2	2	32	2	1	2	1	1	1	1	1	0	2	2	4	22	0	3	0	2	10	69.5	1	69.5	10	8.73922	266	1.65	-0.12	2.3	12.3333	12.3333	12	11.6667		12.97	41	0	0	49	2	0	2	0	0	0		0
7021	13	2	2	32	2	1	2	1	1	1	1	1	0	2	2	4	22	0	3	0	2	10	75	1	75	10	14.0616	428	0.5	-0.54	1.11	12	12.3333	12	11.6667		12.97	41	0	0	169	2	0	2	0	0	0		0
7021	24	2	2	32	2	1	2	1	1	1	1	1	0	2	2	4	22	0	3	0	2	11.5	85	1	85	11.5	28.7803	876	-0.65	-1.36	0.27	11.6667	12.3333	12	11.6667		12.97	41	0	0	576	2	0	2	0	0	0		0
7021	36	2	2	32	2	1	2	1	1	1	1	1	0	2	2	4	22	0	3	0	2	12.9	90.5	1	90.5	12.9	37.9138	1154	-0.75	-1.51	0.29		12.3333	12	11.6667		12.97	41	0	0	1296	2	0	2	0	0	0		0
7021	60	2	2	32	2	1	2	1	1	1	1	1	0	2	2	4	22	0	3	0	2	20.8	107.3	1	107.3	20.8	63.0801	1920	0.75	-0.7	1.61	12.97	12.3333	12	11.6667		12.97	41	0	0	3600	2	0	2	0	0	0		0
7021	96	2	2	32	2	1	2	1	1	1	1	1	0	2	2	4	22	0	3	0	2			1									12.3333	12	11.6667		12.97	41	0	0	9216	2	0	2	0	0	0		0
7031	7	2	1	20	2	1	2	1	1	1	1	0	0	3		4	7	0	2	0	1	5.7	67	1	67	5.7	7.19507	219	-2.52	-0.25	-3.26	12	12	10.6667	11.6667	11.25	12.5	41	0	1	49	2	0	2	0	1	0	0	0
7031	13	2	1	20	2	1	2	1	1	1	1	0	0	3		4	7	0	2	0	1	7	76	1	76	7	13.6345	415	-2.39	0.01	-3.45	10.6667	12	10.6667	11.6667	11.25	12.5	41	0	1	169	2	0	2	0	1	0	0	0
7031	24	2	1	20	2	1	2	1	1	1	1	0	0	3		4	7	0	2	0	1	8	87.5	1	87.5	8	29.8645	909	-3.81	-0.87	-4.88	11.6667	12	10.6667	11.6667	11.25	12.5	41	0	1	576	2	0	2	0	1	0	0	0
7031	36	2	1	20	2	1	2	1	1	1	1	0	0	3		4	7	0	2	0	1	11.1	89.5	1	89.5	11.1	38.5051	1172	-2.03	-1.85	-1.23	11.25	12	10.6667	11.6667	11.25	12.5	41	0	1	1296	2	0	2	0	1	0	0	0
7031	60	2	1	20	2	1	2	1	1	1	1	0	0	3		4	7	0	2	0	1	16.7	112.2	1	112.2	16.7	82.694	2517	-1.96	-1.47	-1.52	12.5	12	10.6667	11.6667	11.25	12.5	41	0	1	3600	2	0	2	0	1	0	0	0
7031	96	2	1	20	2	1	2	1	1	1	1	0	0	3		4	7	0	2	0	1			1									12	10.6667	11.6667	11.25	12.5	41	0	1	9216	2	0	2	0	1	0	0	0
7033	7	1	1	29	2	1	2	1	1	0	1	0	0	1	2	2	14	0	3	1	1	10.65	72	2	72	10.65	8.24641	251	1.89	0.48	2.1	10	10	11.6667	10	11.88	12.2	38	0	0	49	2	1	1	1	0	1	0	0
7033	13	1	1	29	2	1	2	1	1	0	1	0	0	1	2	2	14	0	3	1	1	13	84	2	84	13	15.8686	483	1.95	1.52	1.47	11.6667	10	11.6667	10	11.88	12.2	38	0	0	169	2	1	1	1	0	1	0	0
7033	24	1	1	29	2	1	2	1	1	0	1	0	0	1	2	2	14	0	3	1	1	15	87	2	87	15	28.9446	881	1.15	-1.24	2.73	10	10	11.6667	10	11.88	12.2	38	0	0	576	2	1	1	1	0	1	0	0
7033	36	1	1	29	2	1	2	1	1	0	1	0	0	1	2	2	14	0	3	1	1	15.28	96.5	2	96.5	15.28	37.9795	1156	0.33	-0.23	0.68	11.88	10	11.6667	10	11.88	12.2	38	0	0	1296	2	1	1	1	0	1	0	0
7033	60	1	1	29	2	1	2	1	1	0	1	0	0	1	2	2	14	0	3	1	1	20.8	113	2	113	20.8	63.6058	1936	0.7	0.29	0.75	12.2	10	11.6667	10	11.88	12.2	38	0	0	3600	2	1	1	1	0	1	0	0
7033	96	1	1	29	2	1	2	1	1	0	1	0	0	1	2	2	14	0	3	1	1	31.2	132.9	2	132.9	31.2	102.702	3126	0.96	0.45	0.99		10	11.6667	10	11.88	12.2	38	0	0	9216	2	1	1	1	0	1	0	0
7038	7	1	1	38	2	1	5	2	1	0	1	0	0	3	2	4	18	0	3	2	2	6.5	64	1	64	6.5	7.52361	229	-2.4	-2.71	-1.07	9.66667	9.66667	10.3333	11	11.58	11.88	39	0	0	49	2	1	2	1	1	0	0	0
7038	13	1	1	38	2	1	5	2	1	0	1	0	0	3	2	4	18	0	3	2	2	7.75	72	1	72	7.75	14.0616	428	-2.4	-2.47	-1.31	10.3333	9.66667	10.3333	11	11.58	11.88	39	0	0	169	2	1	2	1	1	0	0	0
7038	24	1	1	38	2	1	5	2	1	0	1	0	0	3	2	4	18	0	3	2	2	10.5	80.5	1	80.5	10.5	25.0678	763	-1.42	-2.41	0.18	11	9.66667	10.3333	11	11.58	11.88	39	0	0	576	2	1	2	1	1	0	0	0
7038	36	1	1	38	2	1	5	2	1	0	1	0	0	3	2	4	18	0	3	2	2	12	89.2	1	89.2	12	39.0965	1190	-1.76	-2.31	-0.35	11.58	9.66667	10.3333	11	11.58	11.88	39	0	0	1296	2	1	2	1	1	0	0	0
7038	60	1	1	38	2	1	5	2	1	0	1	0	0	3	2	4	18	0	3	2	2	15.75	104.5	1	104.5	15.75	63.4743	1932	-1.44	-1.52	-0.68	11.88	9.66667	10.3333	11	11.58	11.88	39	0	0	3600	2	1	2	1	1	0	0	0
7038	96	1	1	38	2	1	5	2	1	0	1	0	0	3	2	4	18	0	3	2	2	23.1	122	1	122	23.1	101.749	3097	-1.02	-1.34	-0.24		9.66667	10.3333	11	11.58	11.88	39	0	0	9216	2	1	2	1	1	0	0	0
7046	7	2	2	36	1	1	1	1	1	1	1	0	0	1	1	4	14	0	3	0	1	8.53	70	2	70	8.53	7.49076	228	0.73	0.85	0.34	11.6667	11.6667	11.3333	12	12.97	12.2		0	0	49	1	0	1	0	0	0	0	0
7046	13	2	2	36	1	1	1	1	1	1	1	0	0	1	1	4	14	0	3	0	1	10.35	75	2	75	10.35	13.076	398	0.96	-0.12	1.4	11.3333	11.6667	11.3333	12	12.97	12.2		0	0	169	1	0	1	0	0	0	0	0
7046	24	2	2	36	1	1	1	1	1	1	1	0	0	1	1	4	14	0	3	0	1	12.5	90.5	2	90.5	12.5	27.1704	827	0.24	0.61	-0.26	12	11.6667	11.3333	12	12.97	12.2		0	0	576	1	0	1	0	0	0	0	0
7046	36	2	2	36	1	1	1	1	1	1	1	0	0	1	1	4	14	0	3	0	1	16.2	99.5	2	99.5	16.2	37.9795	1156	0.98	0.79	0.72	12.97	11.6667	11.3333	12	12.97	12.2		0	0	1296	1	0	1	0	0	0	0	0
7046	60	2	2	36	1	1	1	1	1	1	1	0	0	1	1	4	14	0	3	0	1	22.8	114.4	2	114.4	22.8	63.54	1934	1.31	0.72	1.28	12.2	11.6667	11.3333	12	12.97	12.2		0	0	3600	1	0	1	0	0	0	0	0
7046	96	2	2	36	1	1	1	1	1	1	1	0	0	1	1	4	14	0	3	0	1	38.1	134.4	2	134.4	38.1	99.9754	3043	2.09	1	2.06		11.6667	11.3333	12	12.97	12.2		0	0	9216	1	0	1	0	0	0	0	0
7050	7	2	1	17	2	3	1	1	1	0	0	0	0	2	1	4	12	0	2	0	1	7.71	67	2	67	7.71	7.16222	218	0.02	-0.23	0.18	11.6667	11.6667	11.3333	9.66667	12.2	12.2	40	0	0	49	2	0	2	0	0	1	0	0
7050	13	2	1	17	2	3	1	1	1	0	0	0	0	2	1	4	12	0	2	0	1	9	71	2	71	9	16.1971	493	-0.75	-2.79	1.31	11.3333	11.6667	11.3333	9.66667	12.2	12.2	40	0	0	169	2	0	2	0	0	1	0	0
7050	24	2	1	17	2	3	1	1	1	0	0	0	0	2	1	4	12	0	2	0	1	9.9	82	2	82	9.9	24.2464	738	-1.26	-1.21	-0.76	9.66667	11.6667	11.3333	9.66667	12.2	12.2	40	0	0	576	2	0	2	0	0	1	0	0
7050	36	2	1	17	2	3	1	1	1	0	0	0	0	2	1	4	12	0	2	0	1	12.5	92	2	92	12.5	38.1109	1160	-1.02	-1.15	-0.46	12.2	11.6667	11.3333	9.66667	12.2	12.2	40	0	0	1296	2	0	2	0	0	1	0	0
7050	60	2	1	17	2	3	1	1	1	0	0	0	0	2	1	4	12	0	2	0	1	14.2	103.7	2	103.7	14.2	65.2813	1987	-2.15	-1.65	-1.56	12.2	11.6667	11.3333	9.66667	12.2	12.2	40	0	0	3600	2	0	2	0	0	1	0	0
7050	96	2	1	17	2	3	1	1	1	0	0	0	0	2	1	4	12	0	2	0	1	20.55	123.9	2	123.9	20.55	101.355	3085	-1.63	-0.89	-1.66		11.6667	11.3333	9.66667	12.2	12.2	40	0	0	9216	2	0	2	0	0	1	0	0
7060	7	1	1	20	2	2	3	1	1	0	1	0	1	2	2	1	14	0	3	1	1	8.61	67.5	1	67.5	8.61	7.12936	217	0.29	-0.85	1.05	9.66667	9.66667	11.3333	13	11.88	12.5	42	0	0	49	2	1	2	1	0	0	0	0
7060	13	1	1	20	2	2	3	1	1	0	1	0	1	2	2	1	14	0	3	1	1	9.8	75	1	75	9.8	13.1088	399	-0.09	-0.84	0.55	11.3333	9.66667	11.3333	13	11.88	12.5	42	0	0	169	2	1	2	1	0	0	0	0
7060	24	1	1	20	2	2	3	1	1	0	1	0	1	2	2	1	14	0	3	1	1	12.2	83	1	83	12.2	24.345	741	-0.01	-1.43	1.26	13	9.66667	11.3333	13	11.88	12.5	42	0	0	576	2	1	2	1	0	0	0	0
7060	36	1	1	20	2	2	3	1	1	0	1	0	1	2	2	1	14	0	3	1	1	13.8	90	1	90	13.8	36.7967	1120	-0.39	-1.76	1.11	11.88	9.66667	11.3333	13	11.88	12.5	42	0	0	1296	2	1	2	1	0	0	0	0
7060	60	1	1	20	2	2	3	1	1	0	1	0	1	2	2	1	14	0	3	1	1	18.35	105	1	105	18.35	61.9302	1885	-0.13	-1.25	1	12.5	9.66667	11.3333	13	11.88	12.5	42	0	0	3600	2	1	2	1	0	0	0	0
7060	96	1	1	20	2	2	3	1	1	0	1	0	1	2	2	1	14	0	3	1	1	25.55	121.4	1	121.4	25.55	99.1211	3017	-0.15	-1.26	0.89		9.66667	11.3333	13	11.88	12.5	42	0	0	9216	2	1	2	1	0	0	0	0
7073	7	1	1	23	2	3	4	1	1	0	1	0	1	1	2	1	14	0	3	0	1	9.3	68	1	68	9.3	7.75359	236	0.79	-1.03	1.82	11.3333	11.3333	12	11.6667	12.5	13.6	40	0	1	49	2	0	1	0	0	0	0	0
7073	13	1	1	23	2	3	4	1	1	0	1	0	1	1	2	1	14	0	3	0	1	10.1	76	1	76	10.1	14.5216	442	-0.1	-1.05	0.72	12	11.3333	12	11.6667	12.5	13.6	40	0	1	169	2	0	1	0	0	0	0	0
7073	24	1	1	23	2	3	4	1	1	0	1	0	1	1	2	1	14	0	3	0	1		87	1	87		25.2649	769		-0.38		11.6667	11.3333	12	11.6667	12.5	13.6	40	0	1	576	2	0	1	0	0	0	0	0
7073	36	1	1	23	2	3	4	1	1	0	1	0	1	1	2	1	14	0	3	0	1	13.2	91	1	91	13.2	36.0082	1096	-0.69	-1.37	0.27	12.5	11.3333	12	11.6667	12.5	13.6	40	0	1	1296	2	0	1	0	0	0	0	0
7073	60	1	1	23	2	3	4	1	1	0	1	0	1	1	2	1	14	0	3	0	1	16.7	105	1	105	16.7	61.5688	1874	-0.84	-1.21	-0.09	13.6	11.3333	12	11.6667	12.5	13.6	40	0	1	3600	2	0	1	0	0	0	0	0
7073	96	1	1	23	2	3	4	1	1	0	1	0	1	1	2	1	14	0	3	0	1	23.35	122	1	122	23.35	101.125	3078	-0.91	-1.3	-0.11		11.3333	12	11.6667	12.5	13.6	40	0	1	9216	2	0	1	0	0	0	0	0
7075	7	1	1	29	2	1	2	1	1	1	1	0	1	2	2	1	12	0	2	0	1	9.35	70	1	70	9.35	7.16222	218	1.04	0.27	1.17	10.3333	10.3333	11	11	11.29	11.25		0	0	49	2	0	2	1	0	0	0	0
7075	13	1	1	29	2	1	2	1	1	1	1	0	1	2	2	1	12	0	2	0	1		76.5	1	76.5		13.963	425		-0.61		11	10.3333	11	11	11.29	11.25		0	0	169	2	0	2	1	0	0	0	0
7075	24	1	1	29	2	1	2	1	1	1	1	0	1	2	2	1	12	0	2	0	1	14	90	1	90	14	26.8747	818	0.83	0.15	1.04	11	10.3333	11	11	11.29	11.25		0	0	576	2	0	2	1	0	0	0	0
7075	36	1	1	29	2	1	2	1	1	1	1	0	1	2	2	1	12	0	2	0	1		92.5	1	92.5		37.2567	1134		-1.17		11.29	10.3333	11	11	11.29	11.25		0	0	1296	2	0	2	1	0	0	0	0
7075	60	1	1	29	2	1	2	1	1	1	1	0	1	2	2	1	12	0	2	0	1	16.3	103	1	103	16.3	61.1745	1862	-1	-1.6	0.08	11.25	10.3333	11	11	11.29	11.25		0	0	3600	2	0	2	1	0	0	0	0
7075	96	1	1	29	2	1	2	1	1	1	1	0	1	2	2	1	12	0	2	0	1	22.7	119.4	1	119.4	22.7	100.731	3066	-1.09	-1.72	0.05		10.3333	11	11	11.29	11.25		0	0	9216	2	0	2	1	0	0	0	0
7080	7	1	2	26	2	1	3	1	1	1	1	1	0	2	2	4	12	0	2	1	1	9	72	1	72	9	8.1807	249	0.35	0.52	0.08	11.6667	11.6667	11.3333	11.6667	12.97	11.88	39	0	0	49	2	1	2	0	0	0	0	0
7080	13	1	2	26	2	1	3	1	1	1	1	1	0	2	2	4	12	0	2	1	1	10	75	1	75	10	14.4887	441	-0.18	-1.43	0.92	11.3333	11.6667	11.3333	11.6667	12.97	11.88	39	0	0	169	2	1	2	0	0	0	0	0
7080	24	1	2	26	2	1	3	1	1	1	1	1	0	2	2	4	12	0	2	1	1	11.6	85	1	85	11.6	24.9363	759	-0.54	-0.94	0.06	11.6667	11.6667	11.3333	11.6667	12.97	11.88	39	0	0	576	2	1	2	0	0	0	0	0
7080	36	1	2	26	2	1	3	1	1	1	1	1	0	2	2	4	12	0	2	1	1	14.6	94.3	1	94.3	14.6	40.2136	1224	-0.25	-1.15	0.73	12.97	11.6667	11.3333	11.6667	12.97	11.88	39	0	0	1296	2	1	2	0	0	0	0	0
7080	60	1	2	26	2	1	3	1	1	1	1	1	0	2	2	4	12	0	2	1	1	17.8	109.3	1	109.3	17.8	62.5544	1904	-0.41	-0.39	-0.29	11.88	11.6667	11.3333	11.6667	12.97	11.88	39	0	0	3600	2	1	2	0	0	0	0	0
7080	96	1	2	26	2	1	3	1	1	1	1	1	0	2	2	4	12	0	2	1	1	27.1	128.5	1	128.5	27.1	100.797	3068	0.16	-0.16	0.35		11.6667	11.3333	11.6667	12.97	11.88	39	0	0	9216	2	1	2	0	0	0	0	0
7081	7	2	1	38	1	1	4	1	1	1	1	0	1	2	3	1	20	17	3	1	1	7.54	71	1	71	7.54	7.85216	239	-0.39	1.04	-1.35	12	12	11.3333	11	11.25	11.58	38	0	1	49	1	1	2	0	0	0	0	0
7081	13	2	1	38	1	1	4	1	1	1	1	0	1	2	3	1	20	17	3	1	1	9	75	1	75	9	13.6674	416	-0.28	-0.37	-0.11	11.3333	12	11.3333	11	11.25	11.58	38	0	1	169	1	1	2	0	0	0	0	0
7081	24	2	1	38	1	1	4	1	1	1	1	0	1	2	3	1	20	17	3	1	1	12.3	88	1	88	12.3	26.152	796	0.25	0.13	0.19	11	12	11.3333	11	11.25	11.58	38	0	1	576	1	1	2	0	0	0	0	0
7081	36	2	1	38	1	1	4	1	1	1	1	0	1	2	3	1	20	17	3	1	1	16.5	99.5	1	99.5	16.5	40.7064	1239	0.84	0.32	0.94	11.25	12	11.3333	11	11.25	11.58	38	0	1	1296	1	1	2	0	0	0	0	0
7081	60	2	1	38	1	1	4	1	1	1	1	0	1	2	3	1	20	17	3	1	1	19.3	112	1	112	19.3	60.5832	1844	0.35	0.48	0.07	11.58	12	11.3333	11	11.25	11.58	38	0	1	3600	1	1	2	0	0	0	0	0
7081	96	2	1	38	1	1	4	1	1	1	1	0	1	2	3	1	20	17	3	1	1			1									12	11.3333	11	11.25	11.58	38	0	1	9216	1	1	2	0	0	0	0	0
7082	7	1	1	31	1	3	3	1	1	1	1	1	1	3	3	1	12	0	2	2	1	8.6	66	1	66	8.6	7.52361	229	0.14	-1.79	1.59	11.6667	11.6667	12.6667	11.6667	12.2	14.2	39	0	1	49	1	1	2	0	0	0	0	0
7082	13	1	1	31	1	3	3	1	1	1	1	1	1	3	3	1	12	0	2	2	1	9	74	1	74	9	13.4702	410	-0.94	-1.41	-0.14	12.6667	11.6667	12.6667	11.6667	12.2	14.2	39	0	1	169	1	1	2	0	0	0	0	0
7082	24	1	1	31	1	3	3	1	1	1	1	1	1	3	3	1	12	0	2	2	1	11.8	81	1	81	11.8	24.5092	746	-0.33	-2.12	1.45	11.6667	11.6667	12.6667	11.6667	12.2	14.2	39	0	1	576	1	1	2	0	0	0	0	0
7082	36	1	1	31	1	3	3	1	1	1	1	1	1	3	3	1	12	0	2	2	1	13	93	1	93	13	40.4764	1232	-1.22	-1.52	-0.37	12.2	11.6667	12.6667	11.6667	12.2	14.2	39	0	1	1296	1	1	2	0	0	0	0	0
7082	60	1	1	31	1	3	3	1	1	1	1	1	1	3	3	1	12	0	2	2	1	19.3	107	1	107	19.3	60.9446	1855	0.31	-0.75	1.15	14.2	11.6667	12.6667	11.6667	12.2	14.2	39	0	1	3600	1	1	2	0	0	0	0	0
7082	96	1	1	31	1	3	3	1	1	1	1	1	1	3	3	1	12	0	2	2	1	32.4	125.4	1	125.4	32.4	98.7926	3007	1.42	-0.54	2.27		11.6667	12.6667	11.6667	12.2	14.2	39	0	1	9216	1	1	2	0	0	0	0	0
7086	7	1	1	27	1	1	3	2	1	1	1	1	1	3	3	1	9	0	2	2	1	8	67.5	1	67.5	8	7.98357	243	-0.67	-1.4	0.21	10.6667	10.6667	12.6667	12.6667	12.97	13.9	40	1	1	49	1	1	2	1	0	0	0	0
7086	13	1	1	27	1	1	3	2	1	1	1	1	1	3	3	1	9	0	2	2	1	9.405	75	1	75	9.405	14.9815	456	-0.83	-1.63	0.21	12.6667	10.6667	12.6667	12.6667	12.97	13.9	40	1	1	169	1	1	2	1	0	0	0	0
7086	24	1	1	27	1	1	3	2	1	1	1	1	1	3	3	1	9	0	2	2	1	11	85.5	1	85.5	11	26.5462	808	-1.21	-1.17	-0.73	12.6667	10.6667	12.6667	12.6667	12.97	13.9	40	1	1	576	1	1	2	1	0	0	0	0
7086	36	1	1	27	1	1	3	2	1	1	1	1	1	3	3	1	9	0	2	2	1	14.2	97	1	97	14.2	35.9097	1093	-0.07	0.26	-0.42	12.97	10.6667	12.6667	12.6667	12.97	13.9	40	1	1	1296	1	1	2	1	0	0	0	0
7086	60	1	1	27	1	1	3	2	1	1	1	1	1	3	3	1	9	0	2	2	1	18.7	113	1	113	18.7	62.653	1907	-0.04	0.4	-0.5	13.9	10.6667	12.6667	12.6667	12.97	13.9	40	1	1	3600	1	1	2	1	0	0	0	0
7086	96	1	1	27	1	1	3	2	1	1	1	1	1	3	3	1	9	0	2	2	1	26.75	131.3	1	131.3	26.75	100.041	3045	0.12	0.39	-0.21		10.6667	12.6667	12.6667	12.97	13.9	40	1	1	9216	1	1	2	1	0	0	0	0
7095	7	1	1	19	2	3	7	1	1	1	1	0	0	2	2	4	14	0	3	2	2	7	72	1	72	7	7.45791	227	-1.71	0.99	-3.13	10	10	12	11.3333	10.3	11.58	41	0	0	49	2	1	2	1	0	0	1	0
7095	13	1	1	19	2	3	7	1	1	1	1	0	0	2	2	4	14	0	3	2	2	8.3	74	1	74	8.3	13.076	398	-1.59	-1.24	-1.21	12	10	12	11.3333	10.3	11.58	41	0	0	169	2	1	2	1	0	0	1	0
7095	24	1	1	19	2	3	7	1	1	1	1	0	0	2	2	4	14	0	3	2	2	11	85.5	1	85.5	11	27.9261	850	-1.38	-1.48	-0.69	11.3333	10	12	11.3333	10.3	11.58	41	0	0	576	2	1	2	1	0	0	1	0
7095	36	1	1	19	2	3	7	1	1	1	1	0	0	2	2	4	14	0	3	2	2	12	92	1	92	12	35.7125	1087	-1.45	-1.05	-1.23	10.3	10	12	11.3333	10.3	11.58	41	0	0	1296	2	1	2	1	0	0	1	0
7095	60	1	1	19	2	3	7	1	1	1	1	0	0	2	2	4	14	0	3	2	2	14.7	107	1	107	14.7	62.193	1893	-1.9	-0.84	-2.19	11.58	10	12	11.3333	10.3	11.58	41	0	0	3600	2	1	2	1	0	0	1	0
7095	96	1	1	19	2	3	7	1	1	1	1	0	0	2	2	4	14	0	3	2	2	21.45	124.9	1	124.9	21.45	100.731	3066	-1.52	-0.77	-1.64		10	12	11.3333	10.3	11.58	41	0	0	9216	2	1	2	1	0	0	1	0
7104	7	1	1	20	2	3	3	1	1	0	1	0	1	3	3	1	16	18	3	1	1	9.4	71	2	71	9.4	7.42505	226	1	0.56	0.9	11.6667	11.6667	11	11.6667	12.2	12.2	39	0	0	49	2	1	2	0	0	0	0	0
7104	13	1	1	20	2	3	3	1	1	0	1	0	1	3	3	1	16	18	3	1	1		78	2	78		14.0287	427		-0.03		11	11.6667	11	11.6667	12.2	12.2	39	0	0	169	2	1	2	0	0	0	0	0
7104	24	1	1	20	2	3	3	1	1	0	1	0	1	3	3	1	16	18	3	1	1	12	90	2	90	12	27.0062	822	-0.52	0.12	-0.92	11.6667	11.6667	11	11.6667	12.2	12.2	39	0	0	576	2	1	2	0	0	0	0	0
7104	36	1	1	20	2	3	3	1	1	0	1	0	1	3	3	1	16	18	3	1	1	16	96	2	96	16	39.4908	1202	0.56	-0.6	1.39	12.2	11.6667	11	11.6667	12.2	12.2	39	0	0	1296	2	1	2	0	0	0	0	0
7104	60	1	1	20	2	3	3	1	1	0	1	0	1	3	3	1	16	18	3	1	1	18.95	111	2	111	18.95	62.0616	1889	0.11	0.04	0.09	12.2	11.6667	11	11.6667	12.2	12.2	39	0	0	3600	2	1	2	0	0	0	0	0
7104	96	1	1	20	2	3	3	1	1	0	1	0	1	3	3	1	16	18	3	1	1	28.75	130.3	2	130.3	28.75	100.468	3058	0.57	0.18	0.65		11.6667	11	11.6667	12.2	12.2	39	0	0	9216	2	1	2	0	0	0	0	0
7110	7	1	1	27	2	2	3	1	1	1	1	0	0	3	3	4	15	0	3	1	2	8.5	68	1	68	8.5	7.16222	218	0.16	-0.64	0.72	11	11	10.3333	11.6667	12.5	13.6	36	0	0	49	2	1	2	0	1	0	0	0
7110	13	1	1	27	2	2	3	1	1	1	1	0	0	3	3	4	15	0	3	1	2	10.89	74	1	74	10.89	12.9774	395	0.9	-1.19	2.12	10.3333	11	10.3333	11.6667	12.5	13.6	36	0	0	169	2	1	2	0	1	0	0	0
7110	24	1	1	27	2	2	3	1	1	1	1	0	0	3	3	4	15	0	3	1	2	13	88	1	88	13	25.3963	773	0.39	-0.1	0.64	11.6667	11	10.3333	11.6667	12.5	13.6	36	0	0	576	2	1	2	0	1	0	0	0
7110	36	1	1	27	2	2	3	1	1	1	1	0	0	3	3	4	15	0	3	1	2	15	94	1	94	15	37.3224	1136	0.24	-0.78	1.08	12.5	11	10.3333	11.6667	12.5	13.6	36	0	0	1296	2	1	2	0	1	0	0	0
7110	60	1	1	27	2	2	3	1	1	1	1	0	0	3	3	4	15	0	3	1	2	22.5	117	1	117	22.5	69.7823	2124	0.84	0.44	0.81	13.6	11	10.3333	11.6667	12.5	13.6	36	0	0	3600	2	1	2	0	1	0	0	0
7110	96	1	1	27	2	2	3	1	1	1	1	0	0	3	3	4	15	0	3	1	2			1									11	10.3333	11.6667	12.5	13.6	36	0	0	9216	2	1	2	0	1	0	0	0
7112	7	1	1	37	2	2	3	2	1	1	1	0	0	2	2	4	8	0	2	1	2	9.52	72	1	72	9.52	7.45791	227	1.1	0.99	0.72	11.3333	11.3333	10.3333	11.6667	12.2	12.97	41	0	0	49	2	1	2	0	1	0	0	0
7112	13	1	1	37	2	2	3	2	1	1	1	0	0	2	2	4	8	0	2	1	2	10.7	77	1	77	10.7	13.5359	412	0.62	-0.22	1.02	10.3333	11.3333	10.3333	11.6667	12.2	12.97	41	0	0	169	2	1	2	0	1	0	0	0
7112	24	1	1	37	2	2	3	2	1	1	1	0	0	2	2	4	8	0	2	1	2	13	87.5	1	87.5	13	25.4949	776	0.38	-0.28	0.78	11.6667	11.3333	10.3333	11.6667	12.2	12.97	41	0	0	576	2	1	2	0	1	0	0	0
7112	36	1	1	37	2	2	3	2	1	1	1	0	0	2	2	4	8	0	2	1	2	15.4	95.5	1	95.5	15.4	36.1396	1100	0.57	-0.18	0.99	12.2	11.3333	10.3333	11.6667	12.2	12.97	41	0	0	1296	2	1	2	0	1	0	0	0
7112	60	1	1	37	2	2	3	2	1	1	1	0	0	2	2	4	8	0	2	1	2	17.5	108.2	1	108.2	17.5	60.2875	1835	-0.37	-0.41	-0.18	12.97	11.3333	10.3333	11.6667	12.2	12.97	41	0	0	3600	2	1	2	0	1	0	0	0
7112	96	1	1	37	2	2	3	2	1	1	1	0	0	2	2	4	8	0	2	1	2	25.1	128.1	1	128.1	25.1	99.6797	3034	-0.3	-0.14	-0.36		11.3333	10.3333	11.6667	12.2	12.97	41	0	0	9216	2	1	2	0	1	0	0	0
7116	7	1	2	26	2	1	3	1	1	0	1	0	0	3	2	4	12	0	2	2	1	8.5	78.5	2	78.5	8.5	7.85216	239	-0.08	3.68	-2.85	12	12	10.6667	11	11.88	13.6		0	0	49	2	1	2	0	1	0	0	0
7116	13	1	2	26	2	1	3	1	1	0	1	0	0	3	2	4	12	0	2	2	1	10.5		2		10.5	14.4887	441	0.26			10.6667	12	10.6667	11	11.88	13.6		0	0	169	2	1	2	0	1	0	0	0
7116	24	1	2	26	2	1	3	1	1	0	1	0	0	3	2	4	12	0	2	2	1	11	83	2	83	11	24.9035	758	-1	-1.57	-0.01	11	12	10.6667	11	11.88	13.6		0	0	576	2	1	2	0	1	0	0	0
7116	36	1	2	26	2	1	3	1	1	0	1	0	0	3	2	4	12	0	2	2	1	14	93.5	2	93.5	14	36.731	1118	-0.27	-0.82	0.35	11.88	12	10.6667	11	11.88	13.6		0	0	1296	2	1	2	0	1	0	0	0
7116	60	1	2	26	2	1	3	1	1	0	1	0	0	3	2	4	12	0	2	2	1	18.3	105.5	2	105.5	18.3	60.4189	1839	-0.04	-1.01	0.88	13.6	12	10.6667	11	11.88	13.6		0	0	3600	2	1	2	0	1	0	0	0
7116	96	1	2	26	2	1	3	1	1	0	1	0	0	3	2	4	12	0	2	2	1	26.1	125.2	2	125.2	26.1	100.402	3056	-0.07	-0.7	0.49		12	10.6667	11	11.88	13.6		0	0	9216	2	1	2	0	1	0	0	0
7118	7	2	1	33	1	1	3	2	1	1	1	1	0	2	3	4				2	1	6.75	65	1	65	6.75	6.2423	190	-0.74	-0.49	-0.63	11.3333	11.3333	11		13.6	12.97	40	0	0	49	1	1	2	0	0		0	0
7118	13	2	1	33	1	1	3	2	1	1	1	1	0	2	3	4				2	1	7.6	73	1	73	7.6	14.2587	434	-1.81	-1.36	-1.41	11	11.3333	11		13.6	12.97	40	0	0	169	1	1	2	0	0		0	0
7118	24	2	1	33	1	1	3	2	1	1	1	1	0	2	3	4				2	1			1	98.6	13.75	51.8439	1578	-1.44	-1.43	-0.82		11.3333	11		13.6	12.97	40	0	0	576	1	1	2	0	0		0	0
7118	36	2	1	33	1	1	3	2	1	1	1	1	0	2	3	4				2	1	13.75	98.6	1	103	16.05	60.1889	1832	-0.89	-1.37	-0.1	13.6	11.3333	11		13.6	12.97	40	0	0	1296	1	1	2	0	0		0	0
7118	60	2	1	33	1	1	3	2	1	1	1	1	0	2	3	4				2	1	16.05	103	1	124.1	27.45	100.961	3073	0.26	-0.82	0.94	12.97	11.3333	11		13.6	12.97	40	0	0	3600	1	1	2	0	0		0	0
7118	96	2	1	33	1	1	3	2	1	1	1	1	0	2	3	4				2	1	27.45	124.1	1									11.3333	11		13.6	12.97	40	0	0	9216	1	1	2	0	0		0	0
7123	7	2	1	28	2	1	3	2	1	1	1	0	1	3	3	1	14	0	3	2	1	7.26	68	1	68	7.26	7.75359	236	-0.67	-0.17	-0.8	12	12	11.6667	12.3333	12.2	13.6	39	0	0	49	2	1	2	0	0	0	0	0
7123	13	2	1	28	2	1	3	2	1	1	1	0	1	3	3	1	14	0	3	2	1	9.1	75	1	75	9.1	14.7515	449	-0.39	-0.82	0.11	11.6667	12	11.6667	12.3333	12.2	13.6	39	0	0	169	2	1	2	0	0	0	0	0
7123	24	2	1	28	2	1	3	2	1	1	1	0	1	3	3	1	14	0	3	2	1	10.4	87.4	1	87.4	10.4	26.809	816	-1.22	-0.21	-1.68	12.3333	12	11.6667	12.3333	12.2	13.6	39	0	0	576	2	1	2	0	0	0	0	0
7123	36	2	1	28	2	1	3	2	1	1	1	0	1	3	3	1	14	0	3	2	1	13	95	1	95	13	36.1068	1099	-0.51	-0.03	-0.79	12.2	12	11.6667	12.3333	12.2	13.6	39	0	0	1296	2	1	2	0	0	0	0	0
7123	60	2	1	28	2	1	3	2	1	1	1	0	1	3	3	1	14	0	3	2	1	21.75	110.5	1	110.5	21.75	60.4517	1840	1.13	0.18	1.5	13.6	12	11.6667	12.3333	12.2	13.6	39	0	0	3600	2	1	2	0	0	0	0	0
7123	96	2	1	28	2	1	3	2	1	1	1	0	1	3	3	1	14	0	3	2	1	47.2	135	1	135	47.2	100.435	3057	3.07	1.06	3.11		12	11.6667	12.3333	12.2	13.6	39	0	0	9216	2	1	2	0	0	0	0	0
7131	7	1	2	27	1	1	1	1	1	0	1	0	1	2	1	10	14	0	3	0	1	9	69.5	2	69.5	9	8.57495	261	0.22	-0.85	0.97	9.66667	9.66667	11	10.6667	11.88	12.2	38	0	0	49	1	0	2	1	0	1	0	0
7131	13	1	2	27	1	1	1	1	1	0	1	0	1	2	1	10	14	0	3	0	1	10.45	77.5	2	77.5	10.45	13.7988	420	0.35	-0.13	0.6	11	9.66667	11	10.6667	11.88	12.2	38	0	0	169	1	0	2	1	0	1	0	0
7131	24	1	2	27	1	1	1	1	1	0	1	0	1	2	1	10	14	0	3	0	1	12.4	86	2	86	12.4	24.3778	742	0.12	-0.47	0.59	10.6667	9.66667	11	10.6667	11.88	12.2	38	0	0	576	1	0	2	1	0	1	0	0
7131	36	1	2	27	1	1	1	1	1	0	1	0	1	2	1	10	14	0	3	0	1	14.7	93	2	93	14.7	35.9425	1094	0.21	-0.82	1.07	11.88	9.66667	11	10.6667	11.88	12.2	38	0	0	1296	1	0	2	1	0	1	0	0
7131	60	1	2	27	1	1	1	1	1	0	1	0	1	2	1	10	14	0	3	0	1	18.35	108.5	2	108.5	18.35	61.076	1859	-0.07	-0.39	0.25	12.2	9.66667	11	10.6667	11.88	12.2	38	0	0	3600	1	0	2	1	0	1	0	0
7131	96	1	2	27	1	1	1	1	1	0	1	0	1	2	1	10	14	0	3	0	1	28.15	128.4	2	128.4	28.15	100.041	3045	0.46	-0.12	0.73		9.66667	11	10.6667	11.88	12.2	38	0	0	9216	1	0	2	1	0	1	0	0
7137	7	2	2	23	2	3	3	1	0	1	0	0	0	2	1	4	8	0	2	0	1	6.9	70	2	70	6.9	9.82341	299	-1.67	-0.51	-1.93	11	11	11.6667	11.3333	12.97	12.97	39	0	0	49	2	0	2	0	0	0	0	0
7137	13	2	2	23	2	3	3	1	0	1	0	0	0	2	1	4	8	0	2	0	1	7.8	71	2	71	7.8	13.4374	409	-1.43	-1.78	-0.51	11.6667	11	11.6667	11.3333	12.97	12.97	39	0	0	169	2	0	2	0	0	0	0	0
7137	24	2	2	23	2	3	3	1	0	1	0	0	0	2	1	4	8	0	2	0	1	10	83.5	2	83.5	10	24.8378	756	-1.26	-0.9	-1.07	11.3333	11	11.6667	11.3333	12.97	12.97	39	0	0	576	2	0	2	0	0	0	0	0
7137	36	2	2	23	2	3	3	1	0	1	0	0	0	2	1	4	8	0	2	0	1	13	92.5	2	92.5	13	39.1294	1191	-0.81	-1.19	-0.12	12.97	11	11.6667	11.3333	12.97	12.97	39	0	0	1296	2	0	2	0	0	0	0	0
7137	60	2	2	23	2	3	3	1	0	1	0	0	0	2	1	4	8	0	2	0	1	15.5	103.9	2	103.9	15.5	60.2546	1834	-1.14	-1.19	-0.64	12.97	11	11.6667	11.3333	12.97	12.97	39	0	0	3600	2	0	2	0	0	0	0	0
7137	96	2	2	23	2	3	3	1	0	1	0	0	0	2	1	4	8	0	2	0	1	23.4	125.75	2	125.75	23.4	99.7454	3036	-0.65	-0.45	-0.6		11	11.6667	11.3333	12.97	12.97	39	0	0	9216	2	0	2	0	0	0	0	0
7140	7	2	1	19	2	1	7	1	1	1	0	0	0	2	2	4	10	0	2	1	1	7.33	70	1	70	7.33	6.99795	213	-0.34	1.17	-1.38	10.3333	10.3333	11.6667	11.6667	11.88	11.25	38	0	0	49	2	1	2	1	0	0	0	0
7140	13	2	1	19	2	1	7	1	1	1	0	0	0	2	2	4	10	0	2	1	1	8.1	75	1	75	8.1	13.2074	402	-1.06	-0.17	-1.38	11.6667	10.3333	11.6667	11.6667	11.88	11.25	38	0	0	169	2	1	2	1	0	0	0	0
7140	24	2	1	19	2	1	7	1	1	1	0	0	0	2	2	4	10	0	2	1	1	12.3	92	1	92	12.3	19.9425	607	1.16	3.11	-0.83	11.6667	10.3333	11.6667	11.6667	11.88	11.25	38	0	0	576	2	1	2	1	0	0	0	0
7140	36	2	1	19	2	1	7	1	1	1	0	0	0	2	2	4	10	0	2	1	1	13	95	1	95	13	36.7967	1120	-0.58	-0.16	-0.78	11.88	10.3333	11.6667	11.6667	11.88	11.25	38	0	0	1296	2	1	2	1	0	0	0	0
7140	60	2	1	19	2	1	7	1	1	1	0	0	0	2	2	4	10	0	2	1	1	16.5	110.5	1	110.5	16.5	59.9918	1826	-0.68	0.23	-1.3	11.25	10.3333	11.6667	11.6667	11.88	11.25	38	0	0	3600	2	1	2	1	0	0	0	0
7140	96	2	1	19	2	1	7	1	1	1	0	0	0	2	2	4	10	0	2	1	1	25.9	132.5	1	132.5	25.9	100.304	3053	-0.05	0.65	-0.64		10.3333	11.6667	11.6667	11.88	11.25	38	0	0	9216	2	1	2	1	0	0	0	0
7144	7	2	1	23	1	1	3	1	1	0	1	0	0	2	2	4	3	17	1	0	1	6	65	2	65	6	7.98357	243	-2.35	-1.58	-1.95	11.6667	11.6667	11.6667	12	12.5	13.27	38	0	0	49	1	0	2	0	0	0	0	0
7144	13	2	1	23	1	1	3	1	1	0	1	0	0	2	2	4	3	17	1	0	1	9	74	2	74	9	15.5729	474	-0.63	-1.49	0.35	11.6667	11.6667	11.6667	12	12.5	13.27	38	0	0	169	1	0	2	0	0	0	0	0
7144	24	2	1	23	1	1	3	1	1	0	1	0	0	2	2	4	3	17	1	0	1	12	83.5	2	83.5	12	26.1191	795	0.05	-1.21	1.11	12	11.6667	11.6667	12	12.5	13.27	38	0	0	576	1	0	2	0	0	0	0	0
7144	36	2	1	23	1	1	3	1	1	0	1	0	0	2	2	4	3	17	1	0	1	15.3	93.5	2	93.5	15.3	38.9979	1187	0.45	-0.91	1.46	12.5	11.6667	11.6667	12	12.5	13.27	38	0	0	1296	1	0	2	0	0	0	0	0
7144	60	2	1	23	1	1	3	1	1	0	1	0	0	2	2	4	3	17	1	0	1	19.55	109.1	2	109.1	19.55	61.0431	1858	0.47	-0.11	0.74	13.27	11.6667	11.6667	12	12.5	13.27	38	0	0	3600	1	0	2	0	0	0	0	0
7144	96	2	1	23	1	1	3	1	1	0	1	0	0	2	2	4	3	17	1	0	1	28.75	127.75	2	127.75	28.75	99.7782	3037	0.6	-0.11	0.88		11.6667	11.6667	12	12.5	13.27	38	0	0	9216	1	0	2	0	0	0	0	0
7148	7	2	1	21	1	3	2	1	1	0	1	1	0	2	2	6	19	15	3	0	1	7	63	1	63	7	6.99795	213	-0.72	-1.85	0.47	11.6667	11.6667	10.6667	11.6667	11.88	12.97	36	0	0	49	1	0	2	0	1	0	0	0
7148	13	2	1	21	1	3	2	1	1	0	1	1	0	2	2	6	19	15	3	0	1	9.6	78	1	78	9.6	16.1314	491	-0.2	-0.27	-0.08	10.6667	11.6667	10.6667	11.6667	11.88	12.97	36	0	0	169	1	0	2	0	1	0	0	0
7148	24	2	1	21	1	3	2	1	1	0	1	1	0	2	2	6	19	15	3	0	1	12.1	87.2	1	87.2	12.1	25.5606	778	0.2	0.04	0.2	11.6667	11.6667	10.6667	11.6667	11.88	12.97	36	0	0	576	1	0	2	0	1	0	0	0
7148	36	2	1	21	1	3	2	1	1	0	1	1	0	2	2	6	19	15	3	0	1	14.4	95.8	1	95.8	14.4	37.7823	1150	0.11	-0.12	0.24	11.88	11.6667	10.6667	11.6667	11.88	12.97	36	0	0	1296	1	0	2	0	1	0	0	0
7148	60	2	1	21	1	3	2	1	1	0	1	1	0	2	2	6	19	15	3	0	1	18.95	112	1	112	18.95	59.8932	1823	0.27	0.55	-0.11	12.97	11.6667	10.6667	11.6667	11.88	12.97	36	0	0	3600	1	0	2	0	1	0	0	0
7148	96	2	1	21	1	3	2	1	1	0	1	1	0	2	2	6	19	15	3	0	1	32.25	137	1	137	32.25	99.8768	3040	1.24	1.45	0.69		11.6667	10.6667	11.6667	11.88	12.97	36	0	0	9216	1	0	2	0	1	0	0	0
7150	7	1	1	33	2	3	3	2	1	1	1	0	1	2	2	1	30	0	3	2	1	7.5	66	1	66	7.5	6.99795	213	-0.92	-1.46	-0.08	11.6667	11.6667	11.6667	11	10.8	10.3	40	0	0	49	2	1	2	0	0	0	1	1
7150	13	1	1	33	2	3	3	2	1	1	1	0	1	2	2	1	30	0	3	2	1			1			13.2731	404				11.6667	11.6667	11.6667	11	10.8	10.3	40	0	0	169	2	1	2	0	0	0	1	1
7150	24	1	1	33	2	3	3	2	1	1	1	0	1	2	2	1	30	0	3	2	1	11.5	88	1	88	11.5	24.115	734	-0.5	0.26	-0.99	11	11.6667	11.6667	11	10.8	10.3	40	0	0	576	2	1	2	0	0	0	1	1
7150	36	1	1	33	2	3	3	2	1	1	1	0	1	2	2	1	30	0	3	2	1	11.7	89	1	89	11.7	36.3696	1107	-1.73	-1.97	-0.68	10.8	11.6667	11.6667	11	10.8	10.3	40	0	0	1296	2	1	2	0	0	0	1	1
7150	60	1	1	33	2	3	3	2	1	1	1	0	1	2	2	1	30	0	3	2	1	13.5	100	1	100	13.5	59.8932	1823	-2.31	-2.14	-1.41	10.3	11.6667	11.6667	11	10.8	10.3	40	0	0	3600	2	1	2	0	0	0	1	1
7150	96	1	1	33	2	3	3	2	1	1	1	0	1	2	2	1	30	0	3	2	1	21.5	121.55	1	121.55	21.5	102.177	3110	-1.59	-1.45	-0.96		11.6667	11.6667	11	10.8	10.3	40	0	0	9216	2	1	2	0	0	0	1	1
7151	7	1	1	19	1	1	2	1	1	0	1	1	1	2	1	1	24	0	3	0	1	7.1	67	1	67	7.1	7.58932	231	-1.63	-1.38	-1.11	11	11	12.3333	11	13.9	14.62	35	0	1	49	1	0	2	0	0	0	0	0
7151	13	1	1	19	1	1	2	1	1	0	1	1	1	2	1	1	24	0	3	0	1	8.5	72	1	72	8.5	13.8316	421	-1.53	-2.37	-0.14	12.3333	11	12.3333	11	13.9	14.62	35	0	1	169	1	0	2	0	0	0	0	0
7151	24	1	1	19	1	1	2	1	1	0	1	1	1	2	1	1	24	0	3	0	1	9.9	83	1	83	9.9	27.4661	836	-2.24	-2.14	-1.32	11	11	12.3333	11	13.9	14.62	35	0	1	576	1	0	2	0	0	0	0	0
7151	36	1	1	19	1	1	2	1	1	0	1	1	1	2	1	1	24	0	3	0	1	14.45	96	1	96	14.45	51.3183	1562	-1.22	-2.13	0.3	13.9	11	12.3333	11	13.9	14.62	35	0	1	1296	1	0	2	0	0	0	0	0
7151	60	1	1	19	1	1	2	1	1	0	1	1	1	2	1	1	24	0	3	0	1	15.2	101.5	1	101.5	15.2	60.0246	1827	-1.41	-1.83	-0.34	14.62	11	12.3333	11	13.9	14.62	35	0	1	3600	1	0	2	0	0	0	0	0
7151	96	1	1	19	1	1	2	1	1	0	1	1	1	2	1	1	24	0	3	0	1	21.2	119.65	1	119.65	21.2	98.7598	3006	-1.5	-1.54	-0.71		11	12.3333	11	13.9	14.62	35	0	1	9216	1	0	2	0	0	0	0	0
7155	7	1	1	19	2	3	3	1	1	0	1	0	0	2	2	4	16	0	3	1	1	8	69.5	1	69.5	8	6.86653	209	-0.28	0.25	-0.56	11.3333	11.3333	11.6667	10	10.8	12.2	40	0	0	49	2	1	2	0	0	1	1	0
7155	13	1	1	19	2	3	3	1	1	0	1	0	0	2	2	4	16	0	3	1	1	9	76	1	76	9	13.1745	401	-0.88	-0.46	-0.85	11.6667	11.3333	11.6667	10	10.8	12.2	40	0	0	169	2	1	2	0	0	1	1	0
7155	24	1	1	19	2	3	3	1	1	0	1	0	0	2	2	4	16	0	3	1	1	11.3	90	1	90	11.3	24.115	734	-0.65	0.91	-1.85	10	11.3333	11.6667	10	10.8	12.2	40	0	0	576	2	1	2	0	0	1	1	0
7155	36	1	1	19	2	3	3	1	1	0	1	0	0	2	2	4	16	0	3	1	1	14	94	1	94	14	36.0082	1096	-0.2	-0.56	0.2	10.8	11.3333	11.6667	10	10.8	12.2	40	0	0	1296	2	1	2	0	0	1	1	0
7155	60	1	1	19	2	3	3	1	1	0	1	0	0	2	2	4	16	0	3	1	1	18	112	1	112	18	59.9589	1825	-0.13	0.44	-0.67	12.2	11.3333	11.6667	10	10.8	12.2	40	0	0	3600	2	1	2	0	0	1	1	0
7155	96	1	1	19	2	3	3	1	1	0	1	0	0	2	2	4	16	0	3	1	1	25.1	132.1	1	132.1	25.1	98.2998	2992	-0.22	0.67	-1.04		11.3333	11.6667	10	10.8	12.2	40	0	0	9216	2	1	2	0	0	1	1	0
7161	7	1	2	18	2	1	1	1	1	0	1	0	1	3	3	1	12	6	2	0	1	7.4	65	1	65	7.4	11.1047	338	-2.21	-4.14	0.43	9.66667	9.66667	9.66667	10	12.5	13.27	39	0	0	49	2	0	2	1	1	1	0	0
7161	13	1	2	18	2	1	1	1	1	0	1	0	1	3	3	1	12	6	2	0	1	9	68	1	68	9	13.8316	421	-1.01	-4	1.95	9.66667	9.66667	9.66667	10	12.5	13.27	39	0	0	169	2	0	2	1	1	1	0	0
7161	24	1	2	18	2	1	1	1	1	0	1	0	1	3	3	1	12	6	2	0	1	10	77	1	77	10	24.5749	748	-1.79	-3.43	0.67	10	9.66667	9.66667	10	12.5	13.27	39	0	0	576	2	0	2	1	1	1	0	0
7161	36	1	2	18	2	1	1	1	1	0	1	0	1	3	3	1	12	6	2	0	1	11.7	86	1	86	11.7	38.7023	1178	-1.93	-3.09	0.24	12.5	9.66667	9.66667	10	12.5	13.27	39	0	0	1296	2	0	2	1	1	1	0	0
7161	60	1	2	18	2	1	1	1	1	0	1	0	1	3	3	1	12	6	2	0	1	15.5	100.5	1	100.5	15.5	60.3203	1836	-1.28	-2.07	0.12	13.27	9.66667	9.66667	10	12.5	13.27	39	0	0	3600	2	0	2	1	1	1	0	0
7161	96	1	2	18	2	1	1	1	1	0	1	0	1	3	3	1	12	6	2	0	1	25.65	119.45	1	119.45	25.65	102.078	3107	-0.29	-1.8	1.15		9.66667	9.66667	10	12.5	13.27	39	0	0	9216	2	0	2	1	1	1	0	0
7164	7	1	2	36	2	3	1	1	1	0	1	0	0	1	1	4	14	0	3	0	1	6.8	66.5	2	66.5	6.8	7.55647	230	-2	-1.59	-1.47	11.3333	11.3333	10.3333	12	12.2	13.27	39	0	1	49	2	0	1	0	1	0	0	0
7164	13	1	2	36	2	3	1	1	1	0	1	0	0	1	1	4	14	0	3	0	1	7.3	71	2	71	7.3	13.306	405	-2.8	-2.57	-1.8	10.3333	11.3333	10.3333	12	12.2	13.27	39	0	1	169	2	0	1	0	1	0	0	0
7164	24	1	2	36	2	3	1	1	1	0	1	0	0	1	1	4	14	0	3	0	1	8.9	81	2	81	8.9	24.5421	747	-2.8	-2.13	-2.23	12	11.3333	10.3333	12	12.2	13.27	39	0	1	576	2	0	1	0	1	0	0	0
7164	36	1	2	36	2	3	1	1	1	0	1	0	0	1	1	4	14	0	3	0	1	11.2	87.5	2	87.5	11.2	37.8152	1151	-2.22	-2.57	-0.77	12.2	11.3333	10.3333	12	12.2	13.27	39	0	1	1296	2	0	1	0	1	0	0	0
7164	60	1	2	36	2	3	1	1	1	0	1	0	0	1	1	4	14	0	3	0	1	13.8	100.5	2	100.5	13.8	60.1561	1831	-2.16	-2.06	-1.26	13.27	11.3333	10.3333	12	12.2	13.27	39	0	1	3600	2	0	1	0	1	0	0	0
7164	96	1	2	36	2	3	1	1	1	0	1	0	0	1	1	4	14	0	3	0	1	19.55	117.8	2	117.8	19.55	99.154	3018	-2.16	-1.89	-1.31		11.3333	10.3333	12	12.2	13.27	39	0	1	9216	2	0	1	0	1	0	0	0
7170	7	2	2	20	2	1	1	1	1	1	1	0	0	2	1	4	13	0	3	0	1	8	62	2	62	8	7.35934	224	0.25	-2.5	2.28	12	12	12.6667	11.6667	12.5	12.97	37	0	0	49	2	0	2	0	0	0	0	0
7170	13	2	2	20	2	1	1	1	1	1	1	0	0	2	1	4	13	0	3	0	1		69	2	69		14.3244	436		-2.87		12.6667	12	12.6667	11.6667	12.5	12.97	37	0	0	169	2	0	2	0	0	0	0	0
7170	24	2	2	20	2	1	1	1	1	1	1	0	0	2	1	4	13	0	3	0	1	10	77	2	77	10	25.692	782	-1.39	-3.07	0.87	11.6667	12	12.6667	11.6667	12.5	12.97	37	0	0	576	2	0	2	0	0	0	0	0
7170	36	2	2	20	2	1	1	1	1	1	1	0	0	2	1	4	13	0	3	0	1	12.4	88	2	88	12.4	39.7536	1210	-1.25	-2.41	0.49	12.5	12	12.6667	11.6667	12.5	12.97	37	0	0	1296	2	0	2	0	0	0	0	0
7170	60	2	2	20	2	1	1	1	1	1	1	0	0	2	1	4	13	0	3	0	1	15.3	99.5	2	99.5	15.3	61.2074	1863	-1.3	-2.14	0.14	12.97	12	12.6667	11.6667	12.5	12.97	37	0	0	3600	2	0	2	0	0	0	0	0
7170	96	2	2	20	2	1	1	1	1	1	1	0	0	2	1	4	13	0	3	0	1	23.3	118.9	2	118.9	23.3	100.797	3068	-0.75	-1.69	0.34		12	12.6667	11.6667	12.5	12.97	37	0	0	9216	2	0	2	0	0	0	0	0
7171	7	1	1	18	2	1	3	1	1	1	1	1	1	3	3	1	15	0	3	2	2	9.4	73	2	73	9.4	7.29363	222	1.05	1.56	0.23	12	12	11.3333	11.6667	12.2	13.6	39	0	1	49	2	1	2	0	0	0	0	0
7171	13	1	1	18	2	1	3	1	1	1	1	1	1	3	3	1	15	0	3	2	2	10.9	77.1	2	77.1	10.9	13.2074	402	0.86	-0.02	1.18	11.3333	12	11.3333	11.6667	12.2	13.6	39	0	1	169	2	1	2	0	0	0	0	0
7171	24	1	1	18	2	1	3	1	1	1	1	1	1	3	3	1	15	0	3	2	2	13	89	2	89	13	24.2464	738	0.55	0.54	0.32	11.6667	12	11.3333	11.6667	12.2	13.6	39	0	1	576	2	1	2	0	0	0	0	0
7171	36	1	1	18	2	1	3	1	1	1	1	1	1	3	3	1	15	0	3	2	2	17	96	2	96	17	37.6509	1146	1.23	-0.3	2.09	12.2	12	11.3333	11.6667	12.2	13.6	39	0	1	1296	2	1	2	0	0	0	0	0
7171	60	1	1	18	2	1	3	1	1	1	1	1	1	3	3	1	15	0	3	2	2	24.2	110.5	2	110.5	24.2	60.9117	1854	1.94	0.01	2.77	13.6	12	11.3333	11.6667	12.2	13.6	39	0	1	3600	2	1	2	0	0	0	0	0
7171	96	1	1	18	2	1	3	1	1	1	1	1	1	3	3	1	15	0	3	2	2	41.4	131.5	2	131.5	41.4	99.4497	3027	2.77	0.47	3.23		12	11.3333	11.6667	12.2	13.6	39	0	1	9216	2	1	2	0	0	0	0	0
7178	7	2	1	18	1	1	3	2	1	1	1	0	1	2	3	1	13	0	3	1	2	8.1	69	1	69	8.1	7.68788	234	0.25	0.3	0.1	11.6667	11.6667	11	11			42	0	0	49	1	1	2	0	0	0
7178	13	2	1	18	1	1	3	2	1	1	1	0	1	2	3	1	13	0	3	1	2	8.5		1		8.5	15.54	473	-1.1			11	11.6667	11	11			42	0	0	169	1	1	2	0	0	0
7178	24	2	1	18	1	1	3	2	1	1	1	0	1	2	3	1	13	0	3	1	2	10.9	85	1	85	10.9	23.9179	728	-0.41	-0.42	-0.25	11	11.6667	11	11			42	0	0	576	1	1	2	0	0	0
7178	36	2	1	18	1	1	3	2	1	1	1	0	1	2	3	1	13	0	3	1	2			1	129.5	26.9	99.7454	3036	0.21	0.19	0.13		11.6667	11	11			42	0	0	1296	1	1	2	0	0	0
7178	60	2	1	18	1	1	3	2	1	1	1	0	1	2	3	1	13	0	3	1	2			1									11.6667	11	11			42	0	0	3600	1	1	2	0	0	0
7178	96	2	1	18	1	1	3	2	1	1	1	0	1	2	3	1	13	0	3	1	2	26.9	129.5	1									11.6667	11	11			42	0	0	9216	1	1	2	0	0	0
7181	7	1	1	25	3	1	3	1	1	1	1	0	1	2	3	1	8	0	2	2	1	8	68	2	68	8	7.58932	231	-0.54	-0.92	0	11.3333	11.3333	11	11.6667	13.27		40	0	0	49	2	1	2	0	0	0	0
7181	13	1	1	25	3	1	3	1	1	1	1	0	1	2	3	1	8	0	2	2	1	9	74	2	74	9	14.4887	441	-1.14	-1.83	-0.05	11	11.3333	11	11.6667	13.27		40	0	0	169	2	1	2	0	0	0	0
7181	24	1	1	25	3	1	3	1	1	1	1	0	1	2	3	1	8	0	2	2	1	11.5	84	2	84	11.5	25.3634	772	-0.67	-1.36	0.26	11.6667	11.3333	11	11.6667	13.27		40	0	0	576	2	1	2	0	0	0	0
7181	36	1	1	25	3	1	3	1	1	1	1	0	1	2	3	1	8	0	2	2	1	14.3	94	2	94	14.3	37.5524	1143	-0.17	-0.82	0.5	13.27	11.3333	11	11.6667	13.27		40	0	0	1296	2	1	2	0	0	0	0
7181	60	1	1	25	3	1	3	1	1	1	1	0	1	2	3	1	8	0	2	2	1	18.4	107.5	2	107.5	18.4	65.5442	1995	-0.37	-1.09	0.49		11.3333	11	11.6667	13.27		40	0	0	3600	2	1	2	0	0	0	0
7181	96	1	1	25	3	1	3	1	1	1	1	0	1	2	3	1	8	0	2	2	1	24.85	126.65	2	126.65	24.85	102.374	3116	-0.53	-0.59	-0.27		11.3333	11	11.6667	13.27		40	0	0	9216	2	1	2	0	0	0	0
7184	7	2	2	32	2	1	1	1	1	1	1	1	0	2	2	4	18	0	3	0	1	9.1	69.5	1	69.5	9.1	7.32649	223	1.31	0.74	1.21	10.6667	10.6667	11	11.3333	12.5	12.5		0	0	49	2	0	2	1	0	0	0	0
7184	13	2	2	32	2	1	1	1	1	1	1	1	0	2	2	4	18	0	3	0	1	10.9	76	1	76	10.9	13.5688	413	1.27	0.04	1.72	11	10.6667	11	11.3333	12.5	12.5		0	0	169	2	0	2	1	0	0	0	0
7184	24	2	2	32	2	1	1	1	1	1	1	1	0	2	2	4	18	0	3	0	1	13	82	1	82	13	24.1478	735	0.97	-1.19	2.33	11.3333	10.6667	11	11.3333	12.5	12.5		0	0	576	2	0	2	1	0	0	0	0
7184	36	2	2	32	2	1	1	1	1	1	1	1	0	2	2	4	18	0	3	0	1	16	94	1	94	16	38.2423	1164	0.86	-0.66	1.82	12.5	10.6667	11	11.3333	12.5	12.5		0	0	1296	2	0	2	1	0	0	0	0
7184	60	2	2	32	2	1	1	1	1	1	1	1	0	2	2	4	18	0	3	0	1	20.4	108	1	108	20.4	60.5503	1843	0.71	-0.36	1.33	12.5	10.6667	11	11.3333	12.5	12.5		0	0	3600	2	0	2	1	0	0	0	0
7184	96	2	2	32	2	1	1	1	1	1	1	1	0	2	2	4	18	0	3	0	1	34.65	131.9	1	131.9	34.65	111.277	3387	0.97	-0.36	1.48		10.6667	11	11.3333	12.5	12.5		0	0	9216	2	0	2	1	0	0	0	0
7188	7	1	1	25	2	1	1	1	1	0	1	0	0	2	2	4	12	2	2	0	1	6	64	1	64	6	10.1191	308	-3.78	-4.12	-1.92	12.6667	12.6667	11.3333	11.3333	13.6	12.2	40	0	0	49	2	0	2	0	0	0	0	0
7188	13	1	1	25	2	1	1	1	1	0	1	0	0	2	2	4	12	2	2	0	1	6	67	1	67	6	15.4743	471	-4.67	-4.95	-2.71	11.3333	12.6667	11.3333	11.3333	13.6	12.2	40	0	0	169	2	0	2	0	0	0	0	0
7188	24	1	1	25	2	1	1	1	1	0	1	0	0	2	2	4	12	2	2	0	1	8.5	74	1	74	8.5	25.3634	772	-3.29	-4.55	-0.36	11.3333	12.6667	11.3333	11.3333	13.6	12.2	40	0	0	576	2	0	2	0	0	0	0	0
7188	36	1	1	25	2	1	1	1	1	0	1	0	0	2	2	4	12	2	2	0	1	11.1	83	1	83	11.1	38.1437	1161	-2.32	-3.8	0.45	13.6	12.6667	11.3333	11.3333	13.6	12.2	40	0	0	1296	2	0	2	0	0	0	0	0
7188	60	1	1	25	2	1	1	1	1	0	1	0	0	2	2	4	12	2	2	0	1	14.15	96.5	1	96.5	14.15	60.5832	1844	-1.99	-2.96	0.01	12.2	12.6667	11.3333	11.3333	13.6	12.2	40	0	0	3600	2	0	2	0	0	0	0	0
7188	96	1	1	25	2	1	1	1	1	0	1	0	0	2	2	4	12	2	2	0	1	22.8	114	1	114	22.8	99.2854	3022	-0.98	-2.56	0.99		12.6667	11.3333	11.3333	13.6	12.2	40	0	0	9216	2	0	2	0	0	0	0	0
7189	7	1	2	28	2	1	5	2	1	1	1	1	0	2	1	4	1	0	1	1	2	7.5	69.5	1	69.5	7.5	7.88501	240	-1.23	-0.43	-1.33	10.6667	10.6667	11.3333	11	11.88	13.9		0	1	49	2	1	2	1	0	0	0	0
7189	13	1	2	28	2	1	5	2	1	1	1	1	0	2	1	4	1	0	1	1	2	9.1	74.3	1	74.3	9.1	15.0801	459	-1.15	-1.95	0.04	11.3333	10.6667	11.3333	11	11.88	13.9		0	1	169	2	1	2	1	0	0	0	0
7189	24	1	2	28	2	1	5	2	1	1	1	1	0	2	1	4	1	0	1	1	2	10	83	1	83	10	24.2793	739	-1.75	-1.42	-1.3	11	10.6667	11.3333	11	11.88	13.9		0	1	576	2	1	2	1	0	0	0	0
7189	36	1	2	28	2	1	5	2	1	1	1	1	0	2	1	4	1	0	1	1	2	12.8	92	1	92	12.8	44.2875	1348	-1.66	-2.27	-0.22	11.88	10.6667	11.3333	11	11.88	13.9		0	1	1296	2	1	2	1	0	0	0	0
7189	60	1	2	28	2	1	5	2	1	1	1	1	0	2	1	4	1	0	1	1	2	14.65	100	1	100	14.65	61.2074	1863	-1.86	-2.26	-0.5	13.9	10.6667	11.3333	11	11.88	13.9		0	1	3600	2	1	2	1	0	0	0	0
7189	96	1	2	28	2	1	5	2	1	1	1	1	0	2	1	4	1	0	1	1	2	25.3	118.1	1	118.1	25.3	106.776	3250	-0.65	-2.33	1.13		10.6667	11.3333	11	11.88	13.9		0	1	9216	2	1	2	1	0	0	0	0
7195	7	1	2	29	2	1	1	1	1	1	1	1	0	2	3	4	18	0	3	0	2	9.4	73.5	1	73.5	9.4	8.24641	251	0.73	1.15	0.11	11	11	11	11.6667	12.2	12.5	39	0	0	49	2	0	2	0	0	0	0	0
7195	13	1	2	29	2	1	1	1	1	1	1	1	0	2	3	4	18	0	3	0	2	9.85	76.3	1	76.3	9.85	13.2074	402	-0.07	-0.35	0.2	11	11	11	11.6667	12.2	12.5	39	0	0	169	2	0	2	0	0	0	0	0
7195	24	1	2	29	2	1	1	1	1	1	1	1	0	2	3	4	18	0	3	0	2	12	87	1	87	12	24.8378	756	-0.23	-0.27	-0.11	11.6667	11	11	11.6667	12.2	12.5	39	0	0	576	2	0	2	0	0	0	0	0
7195	36	1	2	29	2	1	1	1	1	1	1	1	0	2	3	4	18	0	3	0	2	14.9	97	1	97	14.9	39.5236	1203	-0.02	-0.35	0.27	12.2	11	11	11.6667	12.2	12.5	39	0	0	1296	2	0	2	0	0	0	0	0
7195	60	1	2	29	2	1	1	1	1	1	1	1	0	2	3	4	18	0	3	0	2	17.9	110	1	110	17.9	60.5503	1843	-0.21	-0.06	-0.3	12.5	11	11	11.6667	12.2	12.5	39	0	0	3600	2	0	2	0	0	0	0	0
7195	96	1	2	29	2	1	1	1	1	1	1	1	0	2	3	4	18	0	3	0	2	25.3	129.25	1	129.25	25.3	100.435	3057	-0.29	0	-0.48		11	11	11.6667	12.2	12.5	39	0	0	9216	2	0	2	0	0	0	0	0
7196	7	2	1	30	2	3	3	1	1	1	1	1	1	3	2	1	24	0	3	2	1	6.5	62.2	1	62.2	6.5	7.55647	230	-1.53	-2.52	-0.05	11	11	10.6667	11.6667	12.97	13.27	38	0	0	49	2	1	2	0	1	0	0	0
7196	13	2	1	30	2	3	3	1	1	1	1	1	1	3	2	1	24	0	3	2	1	7.7	71	1	71	7.7	13.6016	414	-1.57	-1.85	-0.65	10.6667	11	10.6667	11.6667	12.97	13.27	38	0	0	169	2	1	2	0	1	0	0	0
7196	24	2	1	30	2	3	3	1	1	1	1	1	1	3	2	1	24	0	3	2	1	10	81	1	81	10	25.6591	781	-1.38	-1.86	-0.31	11.6667	11	10.6667	11.6667	12.97	13.27	38	0	0	576	2	1	2	0	1	0	0	0
7196	36	2	1	30	2	3	3	1	1	1	1	1	1	3	2	1	24	0	3	2	1	11.2	89	1	89	11.2	38.9651	1186	-2	-2.05	-0.97	12.97	11	10.6667	11.6667	12.97	13.27	38	0	0	1296	2	1	2	0	1	0	0	0
7196	60	2	1	30	2	3	3	1	1	1	1	1	1	3	2	1	24	0	3	2	1	14.75	100	1	100	14.75	60.5503	1843	-1.51	-2.03	-0.36	13.27	11	10.6667	11.6667	12.97	13.27	38	0	0	3600	2	1	2	0	1	0	0	0
7196	96	2	1	30	2	3	3	1	1	1	1	1	1	3	2	1	24	0	3	2	1	20.9	115.85	1	115.85	20.9	99.4497	3027	-1.39	-2.1	-0.12		11	10.6667	11.6667	12.97	13.27	38	0	0	9216	2	1	2	0	1	0	0	0
7197	7	2	2	37	1	1	4	1	1	1	1	0	1	1	3	1	16	0	3	0	1	8.75	68	1	68	8.75	7.52361	229	0.93	-0.03	1.26	11.3333	11.3333	13	13	12.5	13.27	40	0	1	49	1	0	1	0	0	0	0	0
7197	13	2	2	37	1	1	4	1	1	1	1	0	1	1	3	1	16	0	3	0	1	9.45	75	1	75	9.45	13.4374	409	0.16	-0.28	0.43	13	11.3333	13	13	12.5	13.27	40	0	1	169	1	0	1	0	0	0	0	0
7197	24	2	2	37	1	1	4	1	1	1	1	0	1	1	3	1	16	0	3	0	1	11	84	1	84	11	24.4107	743	-0.41	-0.64	-0.07	13	11.3333	13	13	12.5	13.27	40	0	1	576	1	0	1	0	0	0	0	0
7197	36	2	2	37	1	1	4	1	1	1	1	0	1	1	3	1	16	0	3	0	1	15.1	95.2	1	95.2	15.1	38.1109	1160	0.44	-0.33	0.92	12.5	11.3333	13	13	12.5	13.27	40	0	1	1296	1	0	1	0	0	0	0	0
7197	60	2	2	37	1	1	4	1	1	1	1	0	1	1	3	1	16	0	3	0	1	18.9	108.5	1	108.5	18.9	60.4846	1841	0.21	-0.25	0.5	13.27	11.3333	13	13	12.5	13.27	40	0	1	3600	1	0	1	0	0	0	0	0
7197	96	2	2	37	1	1	4	1	1	1	1	0	1	1	3	1	16	0	3	0	1	28.4	130.4	1	130.4	28.4	99.2526	3021	0.56	0.38	0.48		11.3333	13	13	12.5	13.27	40	0	1	9216	1	0	1	0	0	0	0	0
7198	7	1	1	38	2	1	3	1	1	1	1	0	0	2	2	2	18	0	3	2	2	10.4	73	1	73	10.4	7.8193	238	1.81	1.21	1.47	10.3333	10.3333	11.6667	11.6667	12.5	13.6	38	0	0	49	2	1	2	1	0	0	0	0
7198	13	1	1	38	2	1	3	1	1	1	1	0	0	2	2	2	18	0	3	2	2	11.3	76	1	76	11.3	13.6016	414	1.11	-0.65	1.99	11.6667	10.3333	11.6667	11.6667	12.5	13.6	38	0	0	169	2	1	2	1	0	0	0	0
7198	24	1	1	38	2	1	3	1	1	1	1	0	0	2	2	2	18	0	3	2	2	12.7	87	1	87	12.7	24.4107	743	0.33	-0.15	0.6	11.6667	10.3333	11.6667	11.6667	12.5	13.6	38	0	0	576	2	1	2	1	0	0	0	0
7198	36	1	1	38	2	1	3	1	1	1	1	0	0	2	2	2	18	0	3	2	2	16.5	96.5	1	96.5	16.5	40.0493	1219	0.76	-0.56	1.65	12.5	10.3333	11.6667	11.6667	12.5	13.6	38	0	0	1296	2	1	2	1	0	0	0	0
7198	60	1	1	38	2	1	3	1	1	1	1	0	0	2	2	2	18	0	3	2	2	19.85	108.5	1	108.5	19.85	59.8932	1823	0.59	-0.3	1.16	13.6	10.3333	11.6667	11.6667	12.5	13.6	38	0	0	3600	2	1	2	1	0	0	0	0
7198	96	1	1	38	2	1	3	1	1	1	1	0	0	2	2	2	18	0	3	2	2	37.75	129	1	129	37.75	99.3183	3023	2.28	0.04	2.87		10.3333	11.6667	11.6667	12.5	13.6	38	0	0	9216	2	1	2	1	0	0	0	0
7204	7	1	1	19	2	2	3	1	1	1	1	0	0	3	3	4	20	0	3	1	2	8	68	1	68	8	7.65503	233	-0.57	-0.96	0.01	10.3333	10.3333	10.3333	11.6667	11.88	11.88	42	0	0	49	2	1	2	1	1	0	0	0
7204	13	1	1	19	2	2	3	1	1	1	1	0	0	3	3	4	20	0	3	1	2	9.4	75	1	75	9.4	13.5359	412	-0.56	-1.03	0.08	10.3333	10.3333	10.3333	11.6667	11.88	11.88	42	0	0	169	2	1	2	1	1	0	0	0
7204	24	1	1	19	2	2	3	1	1	1	1	0	0	3	3	4	20	0	3	1	2	12.1	89.5	1	89.5	12.1	24.7721	754	-0.15	0.55	-0.74	11.6667	10.3333	10.3333	11.6667	11.88	11.88	42	0	0	576	2	1	2	1	1	0	0	0
7204	36	1	1	19	2	2	3	1	1	1	1	0	0	3	3	4	20	0	3	1	2	14	97	1	97	14	37.2567	1134	-0.32	0.03	-0.57	11.88	10.3333	10.3333	11.6667	11.88	11.88	42	0	0	1296	2	1	2	1	1	0	0	0
7204	60	1	1	19	2	2	3	1	1	1	1	0	0	3	3	4	20	0	3	1	2	20.2	115	1	115	20.2	68.7639	2093	0.11	0.14	0	11.88	10.3333	10.3333	11.6667	11.88	11.88	42	0	0	3600	2	1	2	1	1	0	0	0
7204	96	1	1	19	2	2	3	1	1	1	1	0	0	3	3	4	20	0	3	1	2	29.65	129.4	1	129.4	29.65	100.895	3071	0.74	-0.01	1.04		10.3333	10.3333	11.6667	11.88	11.88	42	0	0	9216	2	1	2	1	1	0	0	0
7209	7	2	1	30	2	1	5	1	1	0	1	0	0	2	2	4	24	0	3	2	1	8	69	1	69	8	9.65914	294	-0.4	-0.83	0.1	11.6667	11.6667	10.3333	11.6667	12.2		37	0	1	49	2	1	2	0	1	0	0
7209	13	2	1	30	2	1	5	1	1	0	1	0	0	2	2	4	24	0	3	2	1	8.5	73.4	1	73.4	8.5	13.4702	410	-0.71	-0.89	-0.29	10.3333	11.6667	10.3333	11.6667	12.2		37	0	1	169	2	1	2	0	1	0	0
7209	24	2	1	30	2	1	5	1	1	0	1	0	0	2	2	4	24	0	3	2	1	10.7	83	1	83	10.7	24.3121	740	-0.62	-0.92	-0.11	11.6667	11.6667	10.3333	11.6667	12.2		37	0	1	576	2	1	2	0	1	0	0
7209	36	2	1	30	2	1	5	1	1	0	1	0	0	2	2	4	24	0	3	2	1	13	88.6	1	88.6	13	35.2854	1074	-0.42	-1.58	0.83	12.2	11.6667	10.3333	11.6667	12.2		37	0	1	1296	2	1	2	0	1	0	0
7209	60	2	1	30	2	1	5	1	1	0	1	0	0	2	2	4	24	0	3	2	1			1									11.6667	10.3333	11.6667	12.2		37	0	1	3600	2	1	2	0	1	0	0
7209	96	2	1	30	2	1	5	1	1	0	1	0	0	2	2	4	24	0	3	2	1			1									11.6667	10.3333	11.6667	12.2		37	0	1	9216	2	1	2	0	1	0	0
7211	7	1	1	20	2	2	3	2	1	1	1	1	1	3	3	1	14	0	3	2	2	7.2	67	1	67	7.2	8.41068	256	-1.76	-1.88	-0.89	11.3333	11.3333	11.6667	11.6667	12.97	13.9	41	0	0	49	2	1	2	0	0	0	0	0
7211	13	1	1	20	2	2	3	2	1	1	1	1	1	3	3	1	14	0	3	2	2	8.3	72	1	72	8.3	14.8501	452	-1.93	-2.77	-0.35	11.6667	11.3333	11.6667	11.6667	12.97	13.9	41	0	0	169	2	1	2	0	0	0	0	0
7211	24	1	1	20	2	2	3	2	1	1	1	1	1	3	3	1	14	0	3	2	2	10	83	1	83	10	25.7577	784	-1.94	-1.77	-1.24	11.6667	11.3333	11.6667	11.6667	12.97	13.9	41	0	0	576	2	1	2	0	0	0	0	0
7211	36	1	1	20	2	2	3	2	1	1	1	1	1	3	3	1	14	0	3	2	2	11.8	89	1	89	11.8	38.538	1173	-1.85	-2.28	-0.52	12.97	11.3333	11.6667	11.6667	12.97	13.9	41	0	0	1296	2	1	2	0	0	0	0	0
7211	60	1	1	20	2	2	3	2	1	1	1	1	1	3	3	1	14	0	3	2	2	16.9	103.5	1	103.5	16.9	68.9938	2100	-1.28	-2.26	0.37	13.9	11.3333	11.6667	11.6667	12.97	13.9	41	0	0	3600	2	1	2	0	0	0	0	0
7211	96	1	1	20	2	2	3	2	1	1	1	1	1	3	3	1	14	0	3	2	2	29.6	123.15	1	123.15	29.6	105.823	3221	0.45	-1.42	1.72		11.3333	11.6667	11.6667	12.97	13.9	41	0	0	9216	2	1	2	0	0	0	0	0
7215	7	1	2	29	2	1	1	2	1	0	0	0	0	1	2	4	12	0	2	0	1	8.3	69	1	69	8.3	8.27926	252	-0.43	-0.9	0.14	10.3333	10.3333	11.6667	11.6667	11.58	13.27		0	0	49	2	0	1	1	0	0	0	0
7215	13	1	2	29	2	1	1	2	1	0	0	0	0	1	2	4	12	0	2	0	1	9.9	73	1	73	9.9	13.5688	413	-0.09	-1.86	1.37	11.6667	10.3333	11.6667	11.6667	11.58	13.27		0	0	169	2	0	1	1	0	0	0	0
7215	24	1	2	29	2	1	1	2	1	0	0	0	0	1	2	4	12	0	2	0	1	11.4	85.5	1	85.5	11.4	23.8193	725	-0.53	-0.71	-0.12	11.6667	10.3333	11.6667	11.6667	11.58	13.27		0	0	576	2	0	1	1	0	0	0	0
7215	36	1	2	29	2	1	1	2	1	0	0	0	0	1	2	4	12	0	2	0	1	13.55	92.5	1	92.5	13.55	35.5483	1082	-0.43	-0.89	0.18	11.58	10.3333	11.6667	11.6667	11.58	13.27		0	0	1296	2	0	1	1	0	0	0	0
7215	60	1	2	29	2	1	1	2	1	0	0	0	0	1	2	4	12	0	2	0	1	17.5	106.5	1	106.5	17.5	60.1232	1830	-0.35	-0.76	0.18	13.27	10.3333	11.6667	11.6667	11.58	13.27		0	0	3600	2	0	1	1	0	0	0	0
7215	96	1	2	29	2	1	1	2	1	0	0	0	0	1	2	4	12	0	2	0	1	27.5	127	1	127	27.5	99.3511	3024	0.34	-0.31	0.73		10.3333	11.6667	11.6667	11.58	13.27		0	0	9216	2	0	1	1	0	0	0	0
7226	7	1	1	20	2	3	5	1	1	0	1	0	1	1	1	1	12	2	2	0	2	5.6	63	2	63	5.6	7.35934	224	-3.61	-3.06	-2.57	10.3333	10.3333	10.6667	11.3333	11.58	12.2	37	0	0	49	2	0	1	1	1	0	0	0
7226	13	1	1	20	2	3	5	1	1	0	1	0	1	1	1	1	12	2	2	0	2	9	65	2	65	9	14.3901	438	-1.12	-5.4	3.02	10.6667	10.3333	10.6667	11.3333	11.58	12.2	37	0	0	169	2	0	1	1	1	0	0	0
7226	24	1	1	20	2	3	5	1	1	0	1	0	1	1	1	1	12	2	2	0	2	10.7	78	2	78	10.7	25.9548	790	-1.38	-3.39	1.22	11.3333	10.3333	10.6667	11.3333	11.58	12.2	37	0	0	576	2	0	1	1	1	0	0	0
7226	36	1	1	20	2	3	5	1	1	0	1	0	1	1	1	1	12	2	2	0	2	12.6	85	2	85	12.6	36.5339	1112	-1.12	-3.06	1.39	11.58	10.3333	10.6667	11.3333	11.58	12.2	37	0	0	1296	2	0	1	1	1	0	0	0
7226	60	1	1	20	2	3	5	1	1	0	1	0	1	1	1	1	12	2	2	0	2	16.4	101	2	101	16.4	60.5175	1842	-0.87	-1.99	0.64	12.2	10.3333	10.6667	11.3333	11.58	12.2	37	0	0	3600	2	0	1	1	1	0	0	0
7226	96	1	1	20	2	3	5	1	1	0	1	0	1	1	1	1	12	2	2	0	2	24.2	121.5	2	121.5	24.2	99.5483	3030	-0.56	-1.28	0.36		10.3333	10.6667	11.3333	11.58	12.2	37	0	0	9216	2	0	1	1	1	0	0	0
7227	7	2	1	25	2	2	3	2	1	1	1	1	1	3	2	1	4	0	1	2	2	9	68	2	68	9	9.00205	274	0.73	-0.89	1.66	12	12	12.3333	12	13.27	13.9	38	0	0	49	2	1	2	0	0	0	0	0
7227	13	2	1	25	2	2	3	2	1	1	1	1	1	3	2	1	4	0	1	2	2	9.5	70	2	70	9.5	14.5216	442	0	-2.57	2.08	12.3333	12	12.3333	12	13.27	13.9	38	0	0	169	2	1	2	0	0	0	0	0
7227	24	2	1	25	2	2	3	2	1	1	1	1	1	3	2	1	4	0	1	2	2	11	79	2	79	11	25.922	789	-0.62	-2.52	1.37	12	12	12.3333	12	13.27	13.9	38	0	0	576	2	1	2	0	0	0	0	0
7227	36	2	1	25	2	2	3	2	1	1	1	1	1	3	2	1	4	0	1	2	2	14	88	2	88	14	39.3922	1199	-0.26	-2.36	1.81	13.27	12	12.3333	12	13.27	13.9	38	0	0	1296	2	1	2	0	0	0	0	0
7227	60	2	1	25	2	2	3	2	1	1	1	1	1	3	2	1	4	0	1	2	2	17.3	105	2	105	17.3	66.7269	2031	-0.75	-1.52	0.28	13.9	12	12.3333	12	13.27	13.9	38	0	0	3600	2	1	2	0	0	0	0	0
7227	96	2	1	25	2	2	3	2	1	1	1	1	1	3	2	1	4	0	1	2	2			2									12	12.3333	12	13.27	13.9	38	0	0	9216	2	1	2	0	0	0	0	0
7228	7	2	2	24	1	1	2	1	1	1	1	0	0	2	2	4	18	0	3	0	1	8.5	69	1	69	8.5	9.7577	297	0.08	-0.88	0.78	10.3333	10.3333	11	12	11.88	12.97	38	0	1	49	1	0	2	1	0	0	0	0
7228	13	2	2	24	1	1	2	1	1	1	1	0	0	2	2	4	18	0	3	0	1	10.6	77.8	1	77.8	10.6	13.5031	411	1.07	0.75	0.9	11	10.3333	11	12	11.88	12.97	38	0	1	169	1	0	2	1	0	0	0	0
7228	24	2	2	24	1	1	2	1	1	1	1	0	0	2	2	4	18	0	3	0	1	12.4	89.5	1	89.5	12.4	24.7721	754	0.51	0.95	-0.14	12	10.3333	11	12	11.88	12.97	38	0	1	576	1	0	2	1	0	0	0	0
7228	36	2	2	24	1	1	2	1	1	1	1	0	0	2	2	4	18	0	3	0	1	17.8	101	1	101	17.8	38.8337	1182	1.57	1.02	1.43	11.88	10.3333	11	12	11.88	12.97	38	0	1	1296	1	0	2	1	0	0	0	0
7228	60	2	2	24	1	1	2	1	1	1	1	0	0	2	2	4	18	0	3	0	1	26.35	117.5	1	117.5	26.35	60.6489	1846	2.29	1.62	2.13	12.97	10.3333	11	12	11.88	12.97	38	0	1	3600	1	0	2	1	0	0	0	0
7228	96	2	2	24	1	1	2	1	1	1	1	0	0	2	2	4	18	0	3	0	1	44.6	146.1	1	146.1	44.6	99.6468	3033	2.85	3.01	2.02		10.3333	11	12	11.88	12.97	38	0	1	9216	1	0	2	1	0	0	0	0
7229	7	2	2	27	2	3	5	1	1	1	1	1	0	3	1	4	14	0	3	1	1	7	66	1	66	7	8.01643	244	-1.06	-1.17	-0.53	11	11	11.3333	11.3333	12.5	12.97	37	0	0	49	2	1	2	0	0	0	0	0
7229	13	2	2	27	2	3	5	1	1	1	1	1	0	3	1	4	14	0	3	1	1	10	73	1	73	10	14.423	439	0.43	-1.43	1.72	11.3333	11	11.3333	11.3333	12.5	12.97	37	0	0	169	2	1	2	0	0	0	0	0
7229	24	2	2	27	2	3	5	1	1	1	1	1	0	3	1	4	14	0	3	1	1	10.5	82	1	82	10.5	24.9692	760	-0.87	-1.39	-0.03	11.3333	11	11.3333	11.3333	12.5	12.97	37	0	0	576	2	1	2	0	0	0	0	0
7229	36	2	2	27	2	3	5	1	1	1	1	1	0	3	1	4	14	0	3	1	1	12.8	90	1	90	12.8	37.2895	1135	-0.75	-1.54	0.32	12.5	11	11.3333	11.3333	12.5	12.97	37	0	0	1296	2	1	2	0	0	0	0	0
7229	60	2	2	27	2	3	5	1	1	1	1	1	0	3	1	4	14	0	3	1	1	16.37	101	1	101	16.37	60.3203	1836	-0.76	-1.8	0.5	12.97	11	11.3333	11.3333	12.5	12.97	37	0	0	3600	2	1	2	0	0	0	0	0
7229	96	2	2	27	2	3	5	1	1	1	1	1	0	3	1	4	14	0	3	1	1	23.05	119.5	1	119.5	23.05	99.1869	3019	-0.72	-1.46	0.2		11	11.3333	11.3333	12.5	12.97	37	0	0	9216	2	1	2	0	0	0	0	0
7231	7	2	1	20	2	3	3	1	1	0	0	0	1	2	2	1	18	0	3	0	1	6.35	61	1	61	6.35	8.34497	254	-1.98	-3.46	0.17	11.3333	11.3333	11	11.6667		14.2	38	0	1	49	2	0	2	0	0	0		0
7231	13	2	1	20	2	3	3	1	1	0	0	0	1	2	2	1	18	0	3	0	1	7.8	71	1	71	7.8	14.4887	441	-1.63	-2.19	-0.43	11	11.3333	11	11.6667		14.2	38	0	1	169	2	0	2	0	0	0		0
7231	24	2	1	20	2	3	3	1	1	0	0	0	1	2	2	1	18	0	3	0	1	8.9	78	1	78	8.9	24.7392	753	-2.25	-2.56	-0.83	11.6667	11.3333	11	11.6667		14.2	38	0	1	576	2	0	2	0	0	0		0
7231	36	2	1	20	2	3	3	1	1	0	0	0	1	2	2	1	18	0	3	0	1	12.5	94.4	1	94.4	12.5	51.384	1564	-2.14	-2.32	-0.91		11.3333	11	11.6667		14.2	38	0	1	1296	2	0	2	0	0	0		0
7231	60	2	1	20	2	3	3	1	1	0	0	0	1	2	2	1	18	0	3	0	1	13.15	99	1	99	13.15	60.1561	1831	-2.34	-2.21	-1.37	14.2	11.3333	11	11.6667		14.2	38	0	1	3600	2	0	2	0	0	0		0
7231	96	2	1	20	2	3	3	1	1	0	0	0	1	2	2	1	18	0	3	0	1	19.8	119	1	119	19.8	99.2854	3022	-1.76	-1.56	-1.16		11.3333	11	11.6667		14.2	38	0	1	9216	2	0	2	0	0	0		0
7233	7	1	1	23	2	3	3	2	1	1	1	1	0	2	2	4	12	0	2	2	1	9	68	1	68	9	9.46201	288	-0.03	-2.03	1.56	12	12	10.3333	10.3333	10.3	12.2	40	0	0	49	2	1	2	0	1	1	1	0
7233	13	1	1	23	2	3	3	2	1	1	1	1	0	2	2	4	12	0	2	2	1	10.05	75	1	75	10.05	13.4374	409	0.07	-0.99	0.89	10.3333	12	10.3333	10.3333	10.3	12.2	40	0	0	169	2	1	2	0	1	1	1	0
7233	24	1	1	23	2	3	3	2	1	1	1	1	0	2	2	4	12	0	2	2	1	11.5	82.5	1	82.5	11.5	24.4764	745	-0.55	-1.63	0.69	10.3333	12	10.3333	10.3333	10.3	12.2	40	0	0	576	2	1	2	0	1	1	1	0
7233	36	1	1	23	2	3	3	2	1	1	1	1	0	2	2	4	12	0	2	2	1	13.6	91	1	91	13.6	38.2423	1164	-0.65	-1.71	0.69	10.3	12	10.3333	10.3333	10.3	12.2	40	0	0	1296	2	1	2	0	1	1	1	0
7233	60	1	1	23	2	3	3	2	1	1	1	1	0	2	2	4	12	0	2	2	1	16.15	102	1	102	16.15	59.9918	1826	-0.95	-1.72	0.25	12.2	12	10.3333	10.3333	10.3	12.2	40	0	0	3600	2	1	2	0	1	1	1	0
7233	96	1	1	23	2	3	3	2	1	1	1	1	0	2	2	4	12	0	2	2	1	22.2	121.55	1	121.55	22.2	98.8255	3008	-1.15	-1.22	-0.54		12	10.3333	10.3333	10.3	12.2	40	0	0	9216	2	1	2	0	1	1	1	0
7243	7	2	1	31	2	2	3	2	1	1	0	0	0	1	1	4	20	0	3	1	1	8	70	1	70	8	7.68788	234	0.15	0.72	-0.36	11.6667	11.6667	11.6667	11.6667	11.88	10.8	40	0	0	49	2	1	1	0	0	0	0	1
7243	13	2	1	31	2	2	3	2	1	1	0	0	0	1	1	4	20	0	3	1	1	9	75	1	75	9	13.5359	412	-0.26	-0.32	-0.12	11.6667	11.6667	11.6667	11.6667	11.88	10.8	40	0	0	169	2	1	1	0	0	0	0	1
7243	24	2	1	31	2	2	3	2	1	1	0	0	0	1	1	4	20	0	3	1	1	9.7	80	1	80	9.7	23.885	727	-1.37	-1.96	-0.19	11.6667	11.6667	11.6667	11.6667	11.88	10.8	40	0	0	576	2	1	1	0	0	0	0	1
7243	36	2	1	31	2	2	3	2	1	1	0	0	0	1	1	4	20	0	3	1	1	12	91	1	91	12	37.191	1132	-1.26	-1.26	-0.7	11.88	11.6667	11.6667	11.6667	11.88	10.8	40	0	0	1296	2	1	1	0	0	0	0	1
7243	60	2	1	31	2	2	3	2	1	1	0	0	0	1	1	4	20	0	3	1	1	14.95	98	1	98	14.95	60.2546	1834	-1.4	-2.43	0.19	10.8	11.6667	11.6667	11.6667	11.88	10.8	40	0	0	3600	2	1	1	0	0	0	0	1
7243	96	2	1	31	2	2	3	2	1	1	0	0	0	1	1	4	20	0	3	1	1	22.85	117.2	1	117.2	22.85	99.4825	3028	-0.79	-1.88	0.44		11.6667	11.6667	11.6667	11.88	10.8	40	0	0	9216	2	1	1	0	0	0	0	1
7251	7	2	2	23	2	3	1	1	1	1	0	0	0	2	2	4	22	0	3	0	1	7	65.5	2	65.5	7	7.98357	243	-1.05	-1.36	-0.36	11.3333	11.3333	11	11.3333	11.88	11.88	40	1	1	49	2	0	2	0	0	0	0	0
7251	13	2	2	23	2	3	1	1	1	1	0	0	0	2	2	4	22	0	3	0	1	10	74	2	74	10	15.5072	472	0.24	-1.47	1.51	11	11.3333	11	11.3333	11.88	11.88	40	1	1	169	2	0	2	0	0	0	0	0
7251	24	2	2	23	2	3	1	1	1	1	0	0	0	2	2	4	22	0	3	0	1	11	79	2	79	11	25.5934	779	-0.58	-2.45	1.37	11.3333	11.3333	11	11.3333	11.88	11.88	40	1	1	576	2	0	2	0	0	0	0	0
7251	36	2	2	23	2	3	1	1	1	1	0	0	0	2	2	4	22	0	3	0	1	12.4	86.7	2	86.7	12.4	37.9795	1156	-1.07	-2.49	0.81	11.88	11.3333	11	11.3333	11.88	11.88	40	1	1	1296	2	0	2	0	0	0	0	0
7251	60	2	2	23	2	3	1	1	1	1	0	0	0	2	2	4	22	0	3	0	1	15.05	99	2	99	15.05	60.0903	1829	-1.34	-2.2	0.05	11.88	11.3333	11	11.3333	11.88	11.88	40	1	1	3600	2	0	2	0	0	0	0	0
7251	96	2	2	23	2	3	1	1	1	1	0	0	0	2	2	4	22	0	3	0	1	22.1	116.4	2	116.4	22.1	99.2526	3021	-1	-2	0.28		11.3333	11	11.3333	11.88	11.88	40	1	1	9216	2	0	2	0	0	0	0	0
7252	7	2	2	20	1	3	3	1	1	1	1	1	0	2	2	4	11	0	2	2	1	7.6	69	1	69	7.6	10.7105	326	-1.07	-1.36	-0.39	11.6667	11.6667	11.3333	11.3333	10.1	11.25	37	0	1	49	1	1	2	0	0	0	1	0
7252	13	2	2	20	1	3	3	1	1	1	1	1	0	2	2	4	11	0	2	2	1	9.5	74.5	1	74.5	9.5	13.5359	412	0.18	-0.51	0.64	11.3333	11.6667	11.3333	11.3333	10.1	11.25	37	0	1	169	1	1	2	0	0	0	1	0
7252	24	2	2	20	1	3	3	1	1	1	1	1	0	2	2	4	11	0	2	2	1	11.8	87	1	87	11.8	24.3778	742	0.17	0.29	-0.07	11.3333	11.6667	11.3333	11.3333	10.1	11.25	37	0	1	576	1	1	2	0	0	0	1	0
7252	36	2	2	20	1	3	3	1	1	1	1	1	0	2	2	4	11	0	2	2	1	13.5	92.5	1	92.5	13.5	36.961	1125	-0.3	-0.83	0.3	10.1	11.6667	11.3333	11.3333	10.1	11.25	37	0	1	1296	1	1	2	0	0	0	1	0
7252	60	2	2	20	1	3	3	1	1	1	1	1	0	2	2	4	11	0	2	2	1	16.2	105	1	105	16.2	60.1889	1832	-0.82	-0.95	-0.4	11.25	11.6667	11.3333	11.3333	10.1	11.25	37	0	1	3600	1	1	2	0	0	0	1	0
7252	96	2	2	20	1	3	3	1	1	1	1	1	0	2	2	4	11	0	2	2	1	22.2	122.1	1	122.1	22.2	99.154	3018	-0.96	-1.02	-0.53		11.6667	11.3333	11.3333	10.1	11.25	37	0	1	9216	1	1	2	0	0	0	1	0
7258	7	2	2	33	3	3	3	3	1	0	0	0	0	1	1	4	14	0	3	0	1	6	66.5	1	66.5	6	7.45791	227	-2.17	-0.63	-2.49	10.6667	10.6667	11	11	10.8	11.58	40	0	0	49	2	0	1	1	0	0	1	0
7258	13	2	2	33	3	3	3	3	1	0	0	0	0	1	1	4	14	0	3	0	1	7.9	74	1	74	7.9	13.6345	415	-1.36	-0.74	-1.32	11	10.6667	11	11	10.8	11.58	40	0	0	169	2	0	1	1	0	0	1	0
7258	24	2	2	33	3	3	3	3	1	0	0	0	0	1	1	4	14	0	3	0	1	9.5	84	1	84	9.5	25.3634	772	-1.78	-0.88	-1.86	11	10.6667	11	11	10.8	11.58	40	0	0	576	2	0	1	1	0	0	1	0
7258	36	2	2	33	3	3	3	3	1	0	0	0	0	1	1	4	14	0	3	0	1	12.3	91	1	91	12.3	37.0924	1129	-1.05	-1.25	-0.41	10.8	10.6667	11	11	10.8	11.58	40	0	0	1296	2	0	1	1	0	0	1	0
7258	60	2	2	33	3	3	3	3	1	0	0	0	0	1	1	4	14	0	3	0	1	16.05	104.5	1	104.5	16.05	59.8604	1822	-0.87	-1.02	-0.4	11.58	10.6667	11	11	10.8	11.58	40	0	0	3600	2	0	1	1	0	0	1	0
7258	96	2	2	33	3	3	3	3	1	0	0	0	0	1	1	4	14	0	3	0	1	23.95	122.85	1	122.85	23.95	99.0883	3016	-0.46	-0.89	0.05		10.6667	11	11	10.8	11.58	40	0	0	9216	2	0	1	1	0	0	1	0
7264	7	1	2	25	2	3	3	2	1	1	1	0	0	2	2	4	12	0	2	2	2	9.2	71	1	71	9.2	8.24641	251	0.53	0.03	0.69	11.6667	11.6667	10.6667	11.3333	11.58	12.2	40	0	0	49	2	1	2	0	1	0	0	0
7264	13	1	2	25	2	3	3	2	1	1	1	0	0	2	2	4	12	0	2	2	2	10.64	77	1	77	10.64	13.2731	404	0.63	-0.09	0.93	10.6667	11.6667	10.6667	11.3333	11.58	12.2	40	0	0	169	2	1	2	0	1	0	0	0
7264	24	1	2	25	2	3	3	2	1	1	1	0	0	2	2	4	12	0	2	2	2	11.3	85	1	85	11.3	24.3121	740	-0.68	-0.78	-0.3	11.3333	11.6667	10.6667	11.3333	11.58	12.2	40	0	0	576	2	1	2	0	1	0	0	0
7264	36	1	2	25	2	3	3	2	1	1	1	0	0	2	2	4	12	0	2	2	2	12.8	93.2	1	93.2	12.8	37.3224	1136	-1.07	-0.99	-0.69	11.58	11.6667	10.6667	11.3333	11.58	12.2	40	0	0	1296	2	1	2	0	1	0	0	0
7264	60	1	2	25	2	3	3	2	1	1	1	0	0	2	2	4	12	0	2	2	2	17.05	106	1	106	17.05	60.2218	1833	-0.56	-0.88	-0.01	12.2	11.6667	10.6667	11.3333	11.58	12.2	40	0	0	3600	2	1	2	0	1	0	0	0
7264	96	1	2	25	2	3	3	2	1	1	1	0	0	2	2	4	12	0	2	2	2	26.8	126.1	1	126.1	26.8	98.5955	3001	0.21	-0.41	0.64		11.6667	10.6667	11.3333	11.58	12.2	40	0	0	9216	2	1	2	0	1	0	0	0
7265	7	2	1	29	1	1	3	2	1	0	1	1	1	3	3	1	7	0	2	1	2	8.4	64	2	64	8.4	7.8193	238	0.51	-1.91	2.14	11.3333	11.3333	10	11.6667	12.5	13.9	40	0	0	49	1	1	2	0	1	0	0	0
7265	13	2	1	29	1	1	3	2	1	0	1	1	1	3	3	1	7	0	2	1	2	9	73	2	73	9	14.193	432	-0.38	-1.34	0.55	10	11.3333	10	11.6667	12.5	13.9	40	0	0	169	1	1	2	0	1	0	0	0
7265	24	2	1	29	1	1	3	2	1	0	1	1	1	3	3	1	7	0	2	1	2	11	86	2	86	11	26.2834	800	-0.68	-0.5	-0.59	11.6667	11.3333	10	11.6667	12.5	13.9	40	0	0	576	1	1	2	0	1	0	0	0
7265	36	2	1	29	1	1	3	2	1	0	1	1	1	3	3	1	7	0	2	1	2	14.4	93.6	2	93.6	14.4	37.191	1132	0.18	-0.59	0.76	12.5	11.3333	10	11.6667	12.5	13.9	40	0	0	1296	1	1	2	0	1	0	0	0
7265	60	2	1	29	1	1	3	2	1	0	1	1	1	3	3	1	7	0	2	1	2	17.7	109.5	2	109.5	17.7	64.2628	1956	-0.43	-0.37	-0.33	13.9	11.3333	10	11.6667	12.5	13.9	40	0	0	3600	1	1	2	0	1	0	0	0
7265	96	2	1	29	1	1	3	2	1	0	1	1	1	3	3	1	7	0	2	1	2	28.2	132	2	132	28.2	103.918	3163	0.24	0.26	0.13		11.3333	10	11.6667	12.5	13.9	40	0	0	9216	1	1	2	0	1	0	0	0
7267	7	1	1	38	1	1	3	1	1	0	1	1	0	2	2	4				2	1	8	70	1	70	8	7.42505	226	-0.49	0.1	-0.72	10.6667	10.6667	10.6667				41	0	0	49	1	1	2	1	1
7267	13	1	1	38	1	1	3	1	1	0	1	1	0	2	2	4				2	1	10	77	1	77	10	15.3758	468	-0.35	-1	0.35	10.6667	10.6667	10.6667				41	0	0	169	1	1	2	1	1
7267	24	1	1	38	1	1	3	1	1	0	1	1	0	2	2	4				2	1			1									10.6667	10.6667				41	0	0	576	1	1	2	1	1
7267	36	1	1	38	1	1	3	1	1	0	1	1	0	2	2	4				2	1			1									10.6667	10.6667				41	0	0	1296	1	1	2	1	1
7267	60	1	1	38	1	1	3	1	1	0	1	1	0	2	2	4				2	1			1									10.6667	10.6667				41	0	0	3600	1	1	2	1	1
7267	96	1	1	38	1	1	3	1	1	0	1	1	0	2	2	4				2	1			1									10.6667	10.6667				41	0	0	9216	1	1	2	1	1
7269	7	2	1	23	2	1	3	1	1	1	1	1	1	3	3	1				2	1	9	69	2	69	9	10.4805	319	0.37	-1.25	1.47	10.6667	10.6667	11.6667		14.2	13.27	39	0	0	49	2	1	2	1	0		0	0
7269	13	2	1	23	2	1	3	1	1	1	1	1	1	3	3	1				2	1			2			13.5031	411				11.6667	10.6667	11.6667		14.2	13.27	39	0	0	169	2	1	2	1	0		0	0
7269	24	2	1	23	2	1	3	1	1	1	1	1	1	3	3	1				2	1			2	89.8	13.8	38.2094	1163	-0.26	-1.73	1.22		10.6667	11.6667		14.2	13.27	39	0	0	576	2	1	2	1	0		0	0
7269	36	2	1	23	2	1	3	1	1	1	1	1	1	3	3	1				2	1	13.8	89.8	2	105.75	20.4	61.2731	1865	0.74	-0.84	1.71	14.2	10.6667	11.6667		14.2	13.27	39	0	0	1296	2	1	2	1	0		0	0
7269	60	2	1	23	2	1	3	1	1	1	1	1	1	3	3	1				2	1	20.4	105.75	2	129.2	36.3	110.587	3366	1.26	-0.75	2	13.27	10.6667	11.6667		14.2	13.27	39	0	0	3600	2	1	2	1	0		0	0
7269	96	2	1	23	2	1	3	1	1	1	1	1	1	3	3	1				2	1	36.3	129.2	2									10.6667	11.6667		14.2	13.27	39	0	0	9216	2	1	2	1	0		0	0
7271	7	2	1	37	3	1	3	1	1	1	1	1	1	3	3	1	15	0	3	2	1	8	65	2	65	8	7.88501	240	0.09	-1.52	1.29	11.6667	11.6667	10.3333	10.3333	12.2	11.88		0	0	49	2	1	2	0	1	1	0	0
7271	13	2	1	37	3	1	3	1	1	1	1	1	1	3	3	1	15	0	3	2	1	9.7	77	2	77	9.7	14.5873	444	0.16	-0.02	0.22	10.3333	11.6667	10.3333	10.3333	12.2	11.88		0	0	169	2	1	2	0	1	1	0	0
7271	24	2	1	37	3	1	3	1	1	1	1	1	1	3	3	1	15	0	3	2	1	11	85	2	85	11	24.9363	759	-0.48	-0.47	-0.34	10.3333	11.6667	10.3333	10.3333	12.2	11.88		0	0	576	2	1	2	0	1	1	0	0
7271	36	2	1	37	3	1	3	1	1	1	1	1	1	3	3	1	15	0	3	2	1	12	88.5	2	88.5	12	37.1581	1131	-1.26	-1.9	-0.04	12.2	11.6667	10.3333	10.3333	12.2	11.88		0	0	1296	2	1	2	0	1	1	0	0
7271	60	2	1	37	3	1	3	1	1	1	1	1	1	3	3	1	15	0	3	2	1	14.8	103.5	2	103.5	14.8	60.6489	1846	-1.5	-1.31	-1.05	11.88	11.6667	10.3333	10.3333	12.2	11.88		0	0	3600	2	1	2	0	1	1	0	0
7271	96	2	1	37	3	1	3	1	1	1	1	1	1	3	3	1	15	0	3	2	1	21	121.25	2	121.25	21	99.2526	3021	-1.35	-1.17	-0.94		11.6667	10.3333	10.3333	12.2	11.88		0	0	9216	2	1	2	0	1	1	0	0
7272	7	1	1	22	2	1	3	1	1	1	1	0	1	2	3	1	6	0	1	2	1	7.5	72	1	72	7.5	7.55647	230	-1.12	0.93	-2.24	11	11	10	10.6667	10.3	12.5	36	0	0	49	2	1	2	0	1	1	1	0
7272	13	1	1	22	2	1	3	1	1	1	1	0	1	2	3	1	6	0	1	2	1	10	77	1	77	10	13.4374	409	0.03	-0.17	0.18	10	11	10	10.6667	10.3	12.5	36	0	0	169	2	1	2	0	1	1	1	0
7272	24	1	1	22	2	1	3	1	1	1	1	0	1	2	3	1	6	0	1	2	1	12.8	87	1	87	12.8	25.1335	765	0.29	-0.35	0.72	10.6667	11	10	10.6667	10.3	12.5	36	0	0	576	2	1	2	0	1	1	1	0
7272	36	1	1	22	2	1	3	1	1	1	1	0	1	2	3	1	6	0	1	2	1	16.1	95.5	1	95.5	16.1	37.5195	1142	0.8	-0.42	1.56	10.3	11	10	10.6667	10.3	12.5	36	0	0	1296	2	1	2	0	1	1	1	0
7272	60	1	1	22	2	1	3	1	1	1	1	0	1	2	3	1	6	0	1	2	1	21.1	109.5	1	109.5	21.1	60.4846	1841	0.99	-0.16	1.6	12.5	11	10	10.6667	10.3	12.5	36	0	0	3600	2	1	2	0	1	1	1	0
7272	96	1	1	22	2	1	3	1	1	1	1	0	1	2	3	1	6	0	1	2	1	33.05	133	1	133	33.05	101.618	3093	1.37	0.56	1.47		11	10	10.6667	10.3	12.5	36	0	0	9216	2	1	2	0	1	1	1	0
7274	7	2	1	33	2	1	1	1	1	1	1	1	1	2	2	1	8	18	2	0	1	6.6	60	1	60	6.6	7.29363	222	-1.32	-3.32	0.91	10.3333	10.3333	10.6667	11.6667	9.75	11.58	38	0	0	49	2	0	2	1	1	0	1	0
7274	13	2	1	33	2	1	1	1	1	1	1	1	1	2	2	1	8	18	2	0	1	7.1	66	1	66	7.1	14.6858	447	-2.48	-4.1	0.19	10.6667	10.3333	10.6667	11.6667	9.75	11.58	38	0	0	169	2	0	2	1	1	0	1	0
7274	24	2	1	33	2	1	1	1	1	1	1	1	1	2	2	1	8	18	2	0	1	10	75	1	75	10	24.9363	759	-1.28	-3.52	1.45	11.6667	10.3333	10.6667	11.6667	9.75	11.58	38	0	0	576	2	0	2	1	1	0	1	0
7274	36	2	1	33	2	1	1	1	1	1	1	1	1	2	2	1	8	18	2	0	1	11.9	91.5	1	91.5	11.9	36.7967	1120	-1.29	-1.07	-0.94	9.75	10.3333	10.6667	11.6667	9.75	11.58	38	0	0	1296	2	0	2	1	1	0	1	0
7274	60	2	1	33	2	1	1	1	1	1	1	1	1	2	2	1	8	18	2	0	1	14.9	95	1	95	14.9	60.386	1838	-1.43	-3.07	0.77	11.58	10.3333	10.6667	11.6667	9.75	11.58	38	0	0	3600	2	0	2	1	1	0	1	0
7274	96	2	1	33	2	1	1	1	1	1	1	1	1	2	2	1	8	18	2	0	1	21.2	114.6	1	114.6	21.2	98.694	3004	-1.24	-2.26	0.2		10.3333	10.6667	11.6667	9.75	11.58	38	0	0	9216	2	0	2	1	1	0	1	0
7284	7	1	1	19	2	1	4	2	1	0	1	1	1	3	2	1	8	0	2	0	1	7.65	67	1	67	7.65	7.32649	223	-0.86	-1.21	-0.19	12.6667	12.6667	11.6667	12.6667	12.2	12.97	39	0	0	49	2	0	2	0	0	0	0	0
7284	13	1	1	19	2	1	4	2	1	0	1	1	1	3	2	1	8	0	2	0	1	9.41	69.2	1	69.2	9.41	13.2402	403	-0.49	-3.28	2.01	11.6667	12.6667	11.6667	12.6667	12.2	12.97	39	0	0	169	2	0	2	0	0	0	0	0
7284	24	1	1	19	2	1	4	2	1	0	1	1	1	3	2	1	8	0	2	0	1	11.3	83	1	83	11.3	24.7721	754	-0.74	-1.54	0.33	12.6667	12.6667	11.6667	12.6667	12.2	12.97	39	0	0	576	2	0	2	0	0	0	0	0
7284	36	1	1	19	2	1	4	2	1	0	1	1	1	3	2	1	8	0	2	0	1	12.8	91.6	1	91.6	12.8	36.5339	1112	-0.99	-1.29	-0.27	12.2	12.6667	11.6667	12.6667	12.2	12.97	39	0	0	1296	2	0	2	0	0	0	0	0
7284	60	1	1	19	2	1	4	2	1	0	1	1	1	3	2	1	8	0	2	0	1	15.8	105.6	1	105.6	15.8	60.6489	1846	-1.15	-1.01	-0.81	12.97	12.6667	11.6667	12.6667	12.2	12.97	39	0	0	3600	2	0	2	0	0	0	0	0
7284	96	1	1	19	2	1	4	2	1	0	1	1	1	3	2	1	8	0	2	0	1	23.2	125.2	1	125.2	23.2	98.1684	2988	-0.78	-0.53	-0.71		12.6667	11.6667	12.6667	12.2	12.97	39	0	0	9216	2	0	2	0	0	0	0	0
7285	7	1	1	23	1	1	2	1	1	0	1	0	1	1	2	1	3	0	1	0	1	8.13	68	2	68	8.13	6.96509	212	-0.17	-0.51	0.18	11.6667	11.6667	11.6667	12	13.27	13.6		0	1	49	1	0	1	0	0	0	0	0
7285	13	1	1	23	1	1	2	1	1	0	1	0	1	1	2	1	3	0	1	0	1	10	76.5	2	76.5	10	14.0945	429	-0.1	-0.67	0.4	11.6667	11.6667	11.6667	12	13.27	13.6		0	1	169	1	0	1	0	0	0	0	0
7285	24	1	1	23	1	1	2	1	1	0	1	0	1	1	2	1	3	0	1	0	1	10	82.5	2	82.5	10	24.1807	736	-1.73	-1.56	-1.13	12	11.6667	11.6667	12	13.27	13.6		0	1	576	1	0	1	0	0	0	0	0
7285	36	1	1	23	1	1	2	1	1	0	1	0	1	1	2	1	3	0	1	0	1	13.6	90.7	2	90.7	13.6	36.731	1118	-0.51	-1.57	0.74	13.27	11.6667	11.6667	12	13.27	13.6		0	1	1296	1	0	1	0	0	0	0	0
7285	60	1	1	23	1	1	2	1	1	0	1	0	1	1	2	1	3	0	1	0	1	16.6	104	2	104	16.6	59.9589	1825	-0.74	-1.28	0.12	13.6	11.6667	11.6667	12	13.27	13.6		0	1	3600	1	0	1	0	0	0	0	0
7285	96	1	1	23	1	1	2	1	1	0	1	0	1	1	2	1	3	0	1	0	1	23.7	123	2	123	23.7	101.454	3088	-0.82	-1.15	-0.14		11.6667	11.6667	12	13.27	13.6		0	1	9216	1	0	1	0	0	0	0	0
7292	7	2	1	22	1	1	3	1	1	1	1	0	1	3	3	1	12	0	2	2	2	8.4	68	1	68	8.4	8.14784	248	0.41	-0.4	0.85	12	12	12.6667	11	12.2	12.5	41	0	0	49	1	1	2	0	0	0	0	0
7292	13	2	1	22	1	1	3	1	1	1	1	0	1	3	3	1	12	0	2	2	2	9	72	1	72	9	13.2074	402	-0.19	-1.31	0.78	12.6667	12	12.6667	11	12.2	12.5	41	0	0	169	1	1	2	0	0	0	0	0
7292	24	2	1	22	1	1	3	1	1	1	1	0	1	3	3	1	12	0	2	2	2	10	81	1	81	10	24.4435	744	-1.2	-1.57	-0.33	11	12	12.6667	11	12.2	12.5	41	0	0	576	1	1	2	0	0	0	0	0
7292	36	2	1	22	1	1	3	1	1	1	1	0	1	3	3	1	12	0	2	2	2	12	89.2	1	89.2	12	36.5667	1113	-1.19	-1.63	-0.24	12.2	12	12.6667	11	12.2	12.5	41	0	0	1296	1	1	2	0	0	0	0	0
7292	60	2	1	22	1	1	3	1	1	1	1	0	1	3	3	1	12	0	2	2	2	16.1	105	1	105	16.1	60.616	1845	-0.89	-0.99	-0.47	12.5	12	12.6667	11	12.2	12.5	41	0	0	3600	1	1	2	0	0	0	0	0
7292	96	2	1	22	1	1	3	1	1	1	1	0	1	3	3	1	12	0	2	2	2			1									12	12.6667	11	12.2	12.5	41	0	0	9216	1	1	2	0	0	0	0	0
7293	7	2	1	32	1	3	3	1	1	1	1	1	1	2	1	1	12	0	2	2	1	9.5	71	2	71	9.5	7.26078	221	1.68	1.43	1.21	12	12	12.6667	12.3333	13.6	15.24	42	0	0	49	1	1	2	0	0	0	0	0
7293	13	2	1	32	1	3	3	1	1	1	1	1	1	2	1	1	12	0	2	2	1	10.5	76.5	2	76.5	10.5	13.2402	403	1.04	0.38	1.14	12.6667	12	12.6667	12.3333	13.6	15.24	42	0	0	169	1	1	2	0	0	0	0	0
7293	24	2	1	32	1	3	3	1	1	1	1	1	1	2	1	1	12	0	2	2	1	13.72	89.5	2	89.5	13.72	28.616	871	0.78	-0.03	1.11	12.3333	12	12.6667	12.3333	13.6	15.24	42	0	0	576	1	1	2	0	0	0	0	0
7293	36	2	1	32	1	3	3	1	1	1	1	1	1	2	1	1	12	0	2	2	1	17.3	96.3	2	96.3	17.3	36.6324	1115	1.59	0.21	2.13	13.6	12	12.6667	12.3333	13.6	15.24	42	0	0	1296	1	1	2	0	0	0	0	0
7293	60	2	1	32	1	3	3	1	1	1	1	1	1	2	1	1	12	0	2	2	1	22.85	111.3	2	111.3	22.85	61.7659	1880	1.44	0.27	1.8	15.24	12	12.6667	12.3333	13.6	15.24	42	0	0	3600	1	1	2	0	0	0	0	0
7293	96	2	1	32	1	3	3	1	1	1	1	1	1	2	1	1	12	0	2	2	1	36.1	130.75	2	130.75	36.1	98.9897	3013	1.88	0.47	2.09		12	12.6667	12.3333	13.6	15.24	42	0	0	9216	1	1	2	0	0	0	0	0
7300	7	1	2	19	1	1	2	1	1	0	1	0	0	1	1	4	11	0	2	0	1	8.5	69	2	69	8.5	6.99795	213	0.22	-0.07	0.36	12	12	11	12	12.5	11.88	39	0	0	49	1	0	1	0	0	0	0	0
7300	13	1	2	19	1	1	2	1	1	0	1	0	0	1	1	4	11	0	2	0	1	9.5	75.5	2	75.5	9.5	13.1417	400	-0.38	-0.65	0.01	11	12	11	12	12.5	11.88	39	0	0	169	1	0	1	0	0	0	0	0
7300	24	1	2	19	1	1	2	1	1	0	1	0	0	1	1	4	11	0	2	0	1	13	89.7	2	89.7	13	25.2649	769	0.41	0.48	0.15	12	12	11	12	12.5	11.88	39	0	0	576	1	0	1	0	0	0	0	0
7300	36	1	2	19	1	1	2	1	1	0	1	0	0	1	1	4	11	0	2	0	1	15	95	2	95	15	36.3696	1107	0.33	-0.36	0.8	12.5	12	11	12	12.5	11.88	39	0	0	1296	1	0	1	0	0	0	0	0
7300	60	1	2	19	1	1	2	1	1	0	1	0	0	1	1	4	11	0	2	0	1	18.6	110	2	110	18.6	60.4189	1839	0.08	-0.04	0.14	11.88	12	11	12	12.5	11.88	39	0	0	3600	1	0	1	0	0	0	0	0
7300	96	1	2	19	1	1	2	1	1	0	1	0	0	1	1	4	11	0	2	0	1	25.35	127.8	2	127.8	25.35	98.2998	2992	-0.15	-0.09	-0.18		12	11	12	12.5	11.88	39	0	0	9216	1	0	1	0	0	0	0	0
7307	7	1	2	19	2	3	5	1	1	1	1	0	0	2	2	4		0		1	1	7.82	70.5	2	70.5	7.82	10.4805	319	-1.57	-1.47	-0.97	11	11	12	10.6667	12.2	12.97	41	0	0	49	2	1	2	0	0	1	0	0
7307	13	1	2	19	2	3	5	1	1	1	1	0	0	2	2	4		0		1	1	9	74	2	74	9	14.7187	448	-1.18	-1.92	-0.03	12	11	12	10.6667	12.2	12.97	41	0	0	169	2	1	2	0	0	1	0	0
7307	24	1	2	19	2	3	5	1	1	1	1	0	0	2	2	4		0		1	1	9.8	84	2	84	9.8	24.2464	738	-1.92	-1.08	-1.91	10.6667	11	12	10.6667	12.2	12.97	41	0	0	576	2	1	2	0	0	1	0	0
7307	36	1	2	19	2	3	5	1	1	1	1	0	0	2	2	4		0		1	1	11.4	92.5	2	92.5	11.4	36.1725	1101	-1.93	-0.99	-2.03	12.2	11	12	10.6667	12.2	12.97	41	0	0	1296	2	1	2	0	0	1	0	0
7307	60	1	2	19	2	3	5	1	1	1	1	0	0	2	2	4		0		1	1	16.1	107.5	2	107.5	16.1	60.5832	1844	-1.01	-0.6	-1.02	12.97	11	12	10.6667	12.2	12.97	41	0	0	3600	2	1	2	0	0	1	0	0
7307	96	1	2	19	2	3	5	1	1	1	1	0	0	2	2	4		0		1	1	23.45	129	2	129	23.45	98.694	3004	-0.73	0.09	-1.3		11	12	10.6667	12.2	12.97	41	0	0	9216	2	1	2	0	0	1	0	0
7310	7	1	2	34	2	3	1	1	1	0	0	0	1	2	3	1	8	0	2	0	1	10.5	72	1	72	10.5	7.19507	219	2.12	1.17	1.88	12.3333	12.3333	10.6667	12.6667	12.2	12.97	39	0	0	49	2	0	2	0	1	0	0	0
7310	13	1	2	34	2	3	1	1	1	0	0	0	1	2	3	1	8	0	2	0	1	12	75	1	75	12	14.5216	442	1.48	-1.45	3.05	10.6667	12.3333	10.6667	12.6667	12.2	12.97	39	0	0	169	2	0	2	0	1	0	0	0
7310	24	1	2	34	2	3	1	1	1	0	0	0	1	2	3	1	8	0	2	0	1	13.7	94	1	94	13.7	28.9774	882	0.37	0.85	-0.27	12.6667	12.3333	10.6667	12.6667	12.2	12.97	39	0	0	576	2	0	2	0	1	0	0	0
7310	36	1	2	34	2	3	1	1	1	0	0	0	1	2	3	1	8	0	2	0	1	16.25	96.5	1	96.5	16.25	36.1396	1100	1.01	0.09	1.39	12.2	12.3333	10.6667	12.6667	12.2	12.97	39	0	0	1296	2	0	2	0	1	0	0	0
7310	60	1	2	34	2	3	1	1	1	0	0	0	1	2	3	1	8	0	2	0	1	20.6	113	1	113	20.6	62.4559	1901	0.71	0.42	0.65	12.97	12.3333	10.6667	12.6667	12.2	12.97	39	0	0	3600	2	0	2	0	1	0	0	0
7310	96	1	2	34	2	3	1	1	1	0	0	0	1	2	3	1	8	0	2	0	1	28.4	132.9	1	132.9	28.4	98.4312	2996	0.61	0.8	0.18		12.3333	10.6667	12.6667	12.2	12.97	39	0	0	9216	2	0	2	0	1	0	0	0
7316	7	1	2	22	1	1	1	1	1	0	1	0	0	2	1	4	18	0	3	0	1	9.1	69	2	69	9.1	6.96509	212	0.87	-0.05	1.18	11.6667	11.6667	12	11.6667	13.27	12.97	38	0	0	49	1	0	2	0	0	0	0	0
7316	13	1	2	22	1	1	1	1	1	0	1	0	0	2	1	4	18	0	3	0	1	10.9	78	2	78	10.9	13.4374	409	0.81	0.24	0.93	12	11.6667	12	11.6667	13.27	12.97	38	0	0	169	1	0	2	0	0	0	0	0
7316	24	1	2	22	1	1	1	1	1	0	1	0	0	2	1	4	18	0	3	0	1	15	86.5	2	86.5	15	25.232	768	1.66	-0.53	2.73	11.6667	11.6667	12	11.6667	13.27	12.97	38	0	0	576	1	0	2	0	0	0	0	0
7316	36	1	2	22	1	1	1	1	1	0	1	0	0	2	1	4	18	0	3	0	1	15.8	94.5	2	94.5	15.8	36.4025	1108	0.76	-0.5	1.57	13.27	11.6667	12	11.6667	13.27	12.97	38	0	0	1296	1	0	2	0	0	0	0	0
7316	60	1	2	22	1	1	1	1	1	0	1	0	0	2	1	4	18	0	3	0	1	19.5	110.5	2	110.5	19.5	60.386	1838	0.43	0.07	0.57	12.97	11.6667	12	11.6667	13.27	12.97	38	0	0	3600	1	0	2	0	0	0	0	0
7316	96	1	2	22	1	1	1	1	1	0	1	0	0	2	1	4	18	0	3	0	1	26.95	128	2	128	26.95	98.7926	3007	0.24	-0.09	0.4		11.6667	12	11.6667	13.27	12.97	38	0	0	9216	1	0	2	0	0	0	0	0
7323	7	2	1	26	1	1	3	1	1	1	1	1	0	3	3	4	3	0	1	2	1	8.2	71	1	71	8.2	9.23203	281	-0.09	0.22	-0.31	11.6667	11.6667	10.6667	11.6667	11.88	12.97	36	0	0	49	1	1	2	0	1	0	0	0
7323	13	2	1	26	1	1	3	1	1	1	1	1	0	3	3	4	3	0	1	2	1	10	78	1	78	10	15.1129	460	0.31	0.13	0.31	10.6667	11.6667	10.6667	11.6667	11.88	12.97	36	0	0	169	1	1	2	0	1	0	0	0
7323	24	2	1	26	1	1	3	1	1	1	1	1	0	3	3	4	3	0	1	2	1	13.3	93.1	1	93.1	13.3	29.5359	899	0.42	0.79	-0.15	11.6667	11.6667	10.6667	11.6667	11.88	12.97	36	0	0	576	1	1	2	0	1	0	0	0
7323	36	2	1	26	1	1	3	1	1	1	1	1	0	3	3	4	3	0	1	2	1	14.6	100	1	100	14.6	37.0267	1127	0.3	1.1	-0.62	11.88	11.6667	10.6667	11.6667	11.88	12.97	36	0	0	1296	1	1	2	0	1	0	0	0
7323	60	2	1	26	1	1	3	1	1	1	1	1	0	3	3	4	3	0	1	2	1	22.3	122.6	1	122.6	22.3	71.7207	2183	0.68	1.49	-0.29	12.97	11.6667	10.6667	11.6667	11.88	12.97	36	0	0	3600	1	1	2	0	1	0	0	0
7323	96	2	1	26	1	1	3	1	1	1	1	1	0	3	3	4	3	0	1	2	1	27.9	139	1	139	27.9	100.6	3062	0.38	1.72	-0.85		11.6667	10.6667	11.6667	11.88	12.97	36	0	0	9216	1	1	2	0	1	0	0	0
7327	7	1	2	26	2	1	3	1	1	0	1	0	1	2	2	1	8	0	2	1	1	7.3	67.5	2	67.5	7.3	7.49076	228	-1.34	-1.09	-0.95	12.6667	12.6667	10	11.6667	11.88	11.88		0	0	49	2	1	2	0	1	0	0	0
7327	13	1	2	26	2	1	3	1	1	0	1	0	1	2	2	1	8	0	2	1	1	8.55	75	2	75	8.55	13.2731	404	-1.37	-0.91	-1.16	10	12.6667	10	11.6667	11.88	11.88		0	0	169	2	1	2	0	1	0	0	0
7327	24	1	2	26	2	1	3	1	1	0	1	0	1	2	2	1	8	0	2	1	1	11.3	83	2	83	11.3	30.1602	918	-1.41	-2.65	0.48	11.6667	12.6667	10	11.6667	11.88	11.88		0	0	576	2	1	2	0	1	0	0	0
7327	36	1	2	26	2	1	3	1	1	0	1	0	1	2	2	1	8	0	2	1	1	11.9	88.8	2	88.8	11.9	36.0082	1096	-1.55	-1.97	-0.42	11.88	12.6667	10	11.6667	11.88	11.88		0	0	1296	2	1	2	0	1	0	0	0
7327	60	1	2	26	2	1	3	1	1	0	1	0	1	2	2	1	8	0	2	1	1	15.6	104	2	104	15.6	61.8973	1884	-1.4	-1.46	-0.69	11.88	12.6667	10	11.6667	11.88	11.88		0	0	3600	2	1	2	0	1	0	0	0
7327	96	1	2	26	2	1	3	1	1	0	1	0	1	2	2	1	8	0	2	1	1	22.85	123.3	2	123.3	22.85	98.9569	3012	-0.94	-0.92	-0.54		12.6667	10	11.6667	11.88	11.88		0	0	9216	2	1	2	0	1	0	0	0
7329	7	2	1	23	1	1	2	1	1	1	1	1	0	3	2	4	10	0	2	0	1	7.9	71	1	71	7.9	8.24641	251	-0.12	0.8	-0.8	10.3333	10.3333	11	11	11.88	14.2	38	0	0	49	1	0	2	1	0	0	0	0
7329	13	2	1	23	1	1	2	1	1	1	1	1	0	3	2	4	10	0	2	0	1	9.6	77	1	77	9.6	13.6345	415	0.25	0.39	0.03	11	10.3333	11	11	11.88	14.2	38	0	0	169	1	0	2	1	0	0	0	0
7329	24	2	1	23	1	1	2	1	1	1	1	1	0	3	2	4	10	0	2	0	1	13.28	91	1	91	13.28	15.6386	476	2.43	4.61	0.07	11	10.3333	11	11	11.88	14.2	38	0	0	576	1	0	2	1	0	0	0	0
7329	36	2	1	23	1	1	2	1	1	1	1	1	0	3	2	4	10	0	2	0	1	14.4	94	1	94	14.4	31.5729	961	0.79	0.59	0.59	11.88	10.3333	11	11	11.88	14.2	38	0	0	1296	1	0	2	1	0	0	0	0
7329	60	2	1	23	1	1	2	1	1	1	1	1	0	3	2	4	10	0	2	0	1	17.95	107.5	1	107.5	17.95	60.1232	1830	-0.11	-0.42	0.17	14.2	10.3333	11	11	11.88	14.2	38	0	0	3600	1	0	2	1	0	0	0	0
7329	96	2	1	23	1	1	2	1	1	1	1	1	0	3	2	4	10	0	2	0	1	24.7	125.15	1	125.15	24.7	98.7598	3006	-0.25	-0.47	0		10.3333	11	11	11.88	14.2	38	0	0	9216	1	0	2	1	0	0	0	0
7331	7	1	2	26	2	1	3	1	1	1	1	1	1	2	2	1	5	0	1	2	1			1	69	8	11.5647	352	-1.61	-2.64	-0.04			9	11	12.2	12.2	39	0	0	49	2	1	2		1	0	0	0
7331	13	1	2	26	2	1	3	1	1	1	1	1	1	2	2	1	5	0	1	2	1	8	69	1	82.5	12.1	26.3491	802	-0.36	-2.06	1.37	9		9	11	12.2	12.2	39	0	0	169	2	1	2		1	0	0	0
7331	24	1	2	26	2	1	3	1	1	1	1	1	1	2	2	1	5	0	1	2	1	12.1	82.5	1	90.5	15.3	35.7454	1088	0.56	-1.47	2.21	11		9	11	12.2	12.2	39	0	0	576	2	1	2		1	0	0	0
7331	36	1	2	26	2	1	3	1	1	1	1	1	1	2	2	1	5	0	1	2	1	15.3	90.5	1	109	19.8	62.0945	1890	0.44	-0.4	1.01	12.2		9	11	12.2	12.2	39	0	0	1296	2	1	2		1	0	0	0
7331	60	1	2	26	2	1	3	1	1	1	1	1	1	2	2	1	5	0	1	2	1	19.8	109	1	127.5	26.45	98.7926	3007	0.11	-0.18	0.3	12.2		9	11	12.2	12.2	39	0	0	3600	2	1	2		1	0	0	0
7331	96	1	2	26	2	1	3	1	1	1	1	1	1	2	2	1	5	0	1	2	1	26.45	127.5	1										9	11	12.2	12.2	39	0	0	9216	2	1	2		1	0	0	0
7333	7	1	1	26	1	1	2	1	1	0	1	0	1	3	1	1	12	0	2	1	1	7.8	68	1	68	7.8	6.99795	213	-0.56	-0.54	-0.33	11.3333	11.3333	11.3333	11.6667	12.2	13.6	41	0	0	49	1	1	2	0	0	0	0	0
7333	13	1	1	26	1	1	2	1	1	0	1	0	1	3	1	1	12	0	2	1	1	9.2	77	1	77	9.2	13.076	398	-0.66	0	-0.91	11.3333	11.3333	11.3333	11.6667	12.2	13.6	41	0	0	169	1	1	2	0	0	0	0	0
7333	24	1	1	26	1	1	2	1	1	0	1	0	1	3	1	1	12	0	2	1	1	11.7	89	1	89	11.7	29.3717	894	-1.02	-0.73	-0.89	11.6667	11.3333	11.3333	11.6667	12.2	13.6	41	0	0	576	1	1	2	0	0	0	0	0
7333	36	1	1	26	1	1	2	1	1	0	1	0	1	3	1	1	12	0	2	1	1	12.8	89.5	1	89.5	12.8	36.4025	1108	-0.98	-1.84	0.31	12.2	11.3333	11.3333	11.6667	12.2	13.6	41	0	0	1296	1	1	2	0	0	0	0	0
7333	60	1	1	26	1	1	2	1	1	0	1	0	1	3	1	1	12	0	2	1	1	16.5	106.6	1	106.6	16.5	60.3203	1836	-0.81	-0.76	-0.53	13.6	11.3333	11.3333	11.6667	12.2	13.6	41	0	0	3600	1	1	2	0	0	0	0	0
7333	96	1	1	26	1	1	2	1	1	0	1	0	1	3	1	1	12	0	2	1	1	31.85	134.85	1	134.85	31.85	120.838	3678	0.13	-0.51	0.55		11.3333	11.3333	11.6667	12.2	13.6	41	0	0	9216	1	1	2	0	0	0	0	0
7336	7	1	1	25	1	2	3	1	1	1	1	1	1	1	1	1	8	0	2	2	1	8.8	70	2	70	8.8	9.29774	283	-0.19	-1.05	0.58	10.6667	10.6667	11.6667	11.6667	11.25	12.5	39	0	0	49	1	1	1	1	0	0	0	0
7336	13	1	1	25	1	2	3	1	1	1	1	1	1	1	1	1	8	0	2	2	1		76	2	76		13.5359	412		-0.62		11.6667	10.6667	11.6667	11.6667	11.25	12.5	39	0	0	169	1	1	1	1	0	0	0	0
7336	24	1	1	25	1	2	3	1	1	1	1	1	1	1	1	1	8	0	2	2	1	11.8	87.5	2	87.5	11.8	25.4949	776	-0.46	-0.28	-0.45	11.6667	10.6667	11.6667	11.6667	11.25	12.5	39	0	0	576	1	1	1	1	0	0	0	0
7336	36	1	1	25	1	2	3	1	1	1	1	1	1	1	1	1	8	0	2	2	1	13.6	96	2	96	13.6	36.501	1111	-0.49	-0.11	-0.69	11.25	10.6667	11.6667	11.6667	11.25	12.5	39	0	0	1296	1	1	1	1	0	0	0	0
7336	60	1	1	25	1	2	3	1	1	1	1	1	1	1	1	1	8	0	2	2	1	17.5	101	2	101	17.5	62.7187	1909	-0.56	-2.19	1.33	12.5	10.6667	11.6667	11.6667	11.25	12.5	39	0	0	3600	1	1	1	1	0	0	0	0
7336	96	1	1	25	1	2	3	1	1	1	1	1	1	1	1	1	8	0	2	2	1	23.5	128.9	2	128.9	23.5	100.205	3050	-0.81	-0.04	-1.27		10.6667	11.6667	11.6667	11.25	12.5	39	0	0	9216	1	1	1	1	0	0	0	0
7337	7	2	1	24	2	2	1	1	1	1	0	0	0	2	1	4	21	0	3	0	2	8.4	66	1	66	8.4	7.06365	215	0.75	-0.6	1.45	11.6667	11.6667	11.6667	12	11.88	13.27	40	0	1	49	2	0	2	0	0	0	0	0
7337	13	2	1	24	2	2	1	1	1	1	0	0	0	2	1	4	21	0	3	0	2	9.5	74	1	74	9.5	13.4045	408	0.21	-0.64	0.78	11.6667	11.6667	11.6667	12	11.88	13.27	40	0	1	169	2	0	2	0	0	0	0	0
7337	24	2	1	24	2	2	1	1	1	1	0	0	0	2	1	4	21	0	3	0	2	10.6	81.5	1	81.5	10.6	24.115	734	-0.67	-1.34	0.2	12	11.6667	11.6667	12	11.88	13.27	40	0	1	576	2	0	2	0	0	0	0	0
7337	36	2	1	24	2	2	1	1	1	1	0	0	0	2	1	4	21	0	3	0	2	13.5	90.2	1	90.2	13.5	36.501	1111	-0.25	-1.36	0.86	11.88	11.6667	11.6667	12	11.88	13.27	40	0	1	1296	2	0	2	0	0	0	0	0
7337	60	2	1	24	2	2	1	1	1	1	0	0	0	2	1	4	21	0	3	0	2	18	106	1	106	18	61.4374	1870	-0.13	-0.8	0.5	13.27	11.6667	11.6667	12	11.88	13.27	40	0	1	3600	2	0	2	0	0	0	0	0
7337	96	2	1	24	2	2	1	1	1	1	0	0	0	2	1	4	21	0	3	0	2	29.65	125.15	1	125.15	29.65	99.8111	3038	0.78	-0.55	1.39		11.6667	11.6667	12	11.88	13.27	40	0	1	9216	2	0	2	0	0	0	0	0
7338	7	2	1	18	2	1	2	1	1	1	1	0	0	3	3	4	14	0	3	0	1	8	68	1	68	8	8.70637	265	-0.15	-0.73	0.35	11.6667	11.6667	12.3333	12.3333	12.5	14.2	41	0	0	49	2	0	2	0	0	0	0	0
7338	13	2	1	18	2	1	2	1	1	1	1	0	0	3	3	4	14	0	3	0	1	8.8	73	1	73	8.8	13.4374	409	-0.42	-1.03	0.23	12.3333	11.6667	12.3333	12.3333	12.5	14.2	41	0	0	169	2	0	2	0	0	0	0	0
7338	24	2	1	18	2	1	2	1	1	1	1	0	0	3	3	4	14	0	3	0	1	11.1	81	1	81	11.1	27.3018	831	-0.74	-2.22	0.94	12.3333	11.6667	12.3333	12.3333	12.5	14.2	41	0	0	576	2	0	2	0	0	0	0	0
7338	36	2	1	18	2	1	2	1	1	1	1	0	0	3	3	4	14	0	3	0	1	13	90	1	90	13	36.4025	1108	-0.54	-1.39	0.49	12.5	11.6667	12.3333	12.3333	12.5	14.2	41	0	0	1296	2	0	2	0	0	0	0	0
7338	60	2	1	18	2	1	2	1	1	1	1	0	0	3	3	4	14	0	3	0	1	16.1	106	1	106	16.1	60.8788	1853	-0.91	-0.81	-0.67	14.2	11.6667	12.3333	12.3333	12.5	14.2	41	0	0	3600	2	0	2	0	0	0	0	0
7338	96	2	1	18	2	1	2	1	1	1	1	0	0	3	3	4	14	0	3	0	1	24.65	126.3	1	126.3	24.65	97.9055	2980	-0.21	-0.2	-0.16		11.6667	12.3333	12.3333	12.5	14.2	41	0	0	9216	2	0	2	0	0	0	0	0
7339	7	1	2	35	2	2	3	1	1	1	1	0	0	2	1	4				1	1			1	76	9.7	13.7331	418	-0.31	-0.71	0.16			11.3333		13.27	14.62	38	1	1	49	2	1	2		0		0	0
7339	13	1	2	35	2	2	3	1	1	1	1	0	0	2	1	4				1	1	9.7	76	1	93.5	12.8	36.501	1111	-0.99	-0.78	-0.79	11.3333		11.3333		13.27	14.62	38	1	1	169	2	1	2		0		0	0
7339	24	1	2	35	2	2	3	1	1	1	1	0	0	2	1	4				1	1			1	107.5	15.25	60.6489	1846	-1.42	-0.61	-1.69			11.3333		13.27	14.62	38	1	1	576	2	1	2		0		0	0
7339	36	1	2	35	2	2	3	1	1	1	1	0	0	2	1	4				1	1	12.8	93.5	1	125	21.95	101.421	3087	-1.39	-0.8	-1.38	13.27		11.3333		13.27	14.62	38	1	1	1296	2	1	2		0		0	0
7339	60	1	2	35	2	2	3	1	1	1	1	0	0	2	1	4				1	1	15.25	107.5	1								14.62		11.3333		13.27	14.62	38	1	1	3600	2	1	2		0		0	0
7339	96	1	2	35	2	2	3	1	1	1	1	0	0	2	1	4				1	1	21.95	125	1										11.3333		13.27	14.62	38	1	1	9216	2	1	2		0		0	0
7344	7	1	1	21	2	1	2	3	0	0	1	0	0	2	2	4				0	1	8.5	72.7	2	72.7	8.5	9.13347	278	-0.46	0.25	-0.8	10.6667	10.6667	11.6667		12.5	13.27	39	0	0	49	2	0	2	1	0		0	0
7344	13	1	1	21	2	1	2	3	0	0	1	0	0	2	2	4				0	1	9	78	2	78	9	13.1088	399	-0.87	0.39	-1.53	11.6667	10.6667	11.6667		12.5	13.27	39	0	0	169	2	0	2	1	0		0	0
7344	24	1	1	21	2	1	2	3	0	0	1	0	0	2	2	4				0	1			2	94	14.1	36.6324	1115	-0.2	-0.67	0.3		10.6667	11.6667		12.5	13.27	39	0	0	576	2	0	2	1	0		0	0
7344	36	1	1	21	2	1	2	3	0	0	1	0	0	2	2	4				0	1	14.1	94	2	111.5	18.3	62.1273	1891	-0.17	0.14	-0.44	12.5	10.6667	11.6667		12.5	13.27	39	0	0	1296	2	0	2	1	0		0	0
7344	60	1	1	21	2	1	2	3	0	0	1	0	0	2	2	4				0	1	18.3	111.5	2	131	26.05	99.6468	3033	-0.04	0.37	-0.44	13.27	10.6667	11.6667		12.5	13.27	39	0	0	3600	2	0	2	1	0		0	0
7344	96	1	1	21	2	1	2	3	0	0	1	0	0	2	2	4				0	1	26.05	131	2									10.6667	11.6667		12.5	13.27	39	0	0	9216	2	0	2	1	0		0	0
7347	7	2	2	27	2	1	3	1	1	1	1	0	0	3	3	4	4	0	1	1	2	8.6	64	1	64	8.6	7.52361	229	0.79	-1.74	2.38	10.3333	10.3333	9.66667	12.3333	13.27	11.88	38	0	0	49	2	1	2	1	1	0	0	0
7347	13	2	2	27	2	1	3	1	1	1	1	0	0	3	3	4	4	0	1	1	2	9.1	75	1	75	9.1	13.0431	397	-0.07	-0.1	-0.03	9.66667	10.3333	9.66667	12.3333	13.27	11.88	38	0	0	169	2	1	2	1	1	0	0	0
7347	24	2	2	27	2	1	3	1	1	1	1	0	0	3	3	4	4	0	1	1	2	11	86	1	86	11	28.0246	853	-0.92	-0.91	-0.56	12.3333	10.3333	9.66667	12.3333	13.27	11.88	38	0	0	576	2	1	2	1	1	0	0	0
7347	36	2	2	27	2	1	3	1	1	1	1	0	0	3	3	4	4	0	1	1	2	15.1	92	1	92	15.1	36.3039	1105	0.63	-0.85	1.66	13.27	10.3333	9.66667	12.3333	13.27	11.88	38	0	0	1296	2	1	2	1	1	0	0	0
7347	60	2	2	27	2	1	3	1	1	1	1	0	0	3	3	4	4	0	1	1	2	18	107	1	107	18	61.1745	1862	-0.11	-0.56	0.31	11.88	10.3333	9.66667	12.3333	13.27	11.88	38	0	0	3600	2	1	2	1	1	0	0	0
7347	96	2	2	27	2	1	3	1	1	1	1	0	0	3	3	4	4	0	1	1	2	26.6	127	1	127	26.6	99.6468	3033	0.15	-0.23	0.37		10.3333	9.66667	12.3333	13.27	11.88	38	0	0	9216	2	1	2	1	1	0	0	0
7352	7	2	1	30	2	2	3	1	1	0	1	0	1	2	2	1				1	1	7	70	1	70	7	10.5462	321	-1.73	-0.88	-1.7	11.3333	11.3333	10.6667		13.6	13.27	38	0	1	49	2	1	2	0	1		0	0
7352	13	2	1	30	2	2	3	1	1	0	1	0	1	2	2	1				1	1	8.4	70.9	1	70.9	8.4	12.2875	374	-0.58	-1.34	0.27	10.6667	11.3333	10.6667		13.6	13.27	38	0	1	169	2	1	2	0	1		0	0
7352	24	2	1	30	2	2	3	1	1	0	1	0	1	2	2	1				1	1			1	89.3	13.3	38.8994	1184	-0.61	-1.96	0.94		11.3333	10.6667		13.6	13.27	38	0	1	576	2	1	2	0	1		0	0
7352	36	2	1	30	2	2	3	1	1	0	1	0	1	2	2	1				1	1	13.3	89.3	1	107.7	15.8	71.3265	2171	-1.7	-1.39	-1.19	13.6	11.3333	10.6667		13.6	13.27	38	0	1	1296	2	1	2	0	1		0	0
7352	60	2	1	30	2	2	3	1	1	0	1	0	1	2	2	1				1	1	15.8	107.7	1								13.27	11.3333	10.6667		13.6	13.27	38	0	1	3600	2	1	2	0	1		0	0
7352	96	2	1	30	2	2	3	1	1	0	1	0	1	2	2	1				1	1			1									11.3333	10.6667		13.6	13.27	38	0	1	9216	2	1	2	0	1		0	0
7361	7	1	1	23	2	3	1	1	1	1	1	0	0	2	3	4	24	0	3	1	2	8.67	68	1	68	8.67	6.99795	213	0.41	-0.54	0.95	11.6667	11.6667	11.6667	12	11.58	13.6	41	0	0	49	2	1	2	0	0	0	0	0
7361	13	1	1	23	2	3	1	1	1	1	1	0	0	2	3	4	24	0	3	1	2	9.6	75	1	75	9.6	13.5359	412	-0.37	-1.03	0.34	11.6667	11.6667	11.6667	12	11.58	13.6	41	0	0	169	2	1	2	0	0	0	0	0
7361	24	1	1	23	2	3	1	1	1	1	1	0	0	2	3	4	24	0	3	1	2	11.48	84.5	1	84.5	11.48	27.4333	835	-0.95	-1.68	0.15	12	11.6667	11.6667	12	11.58	13.6	41	0	0	576	2	1	2	0	0	0	0	0
7361	36	1	1	23	2	3	1	1	1	1	1	0	0	2	3	4	24	0	3	1	2	13	89	1	89	13	35.9097	1093	-0.81	-1.9	0.63	11.58	11.6667	11.6667	12	11.58	13.6	41	0	0	1296	2	1	2	0	0	0	0	0
7361	60	1	1	23	2	3	1	1	1	1	1	0	0	2	3	4	24	0	3	1	2	15.3	103.5	1	103.5	15.3	60.0246	1827	-1.36	-1.4	-0.72	13.6	11.6667	11.6667	12	11.58	13.6	41	0	0	3600	2	1	2	0	0	0	0	0
7361	96	1	1	23	2	3	1	1	1	1	1	0	0	2	3	4	24	0	3	1	2	22.45	123	1	123	22.45	100.107	3047	-1.14	-1.06	-0.71		11.6667	11.6667	12	11.58	13.6	41	0	0	9216	2	1	2	0	0	0	0	0
7381	7	1	2	26	2	1	2	2	1	0	0	0	0	3	3	9	12	0	2	0	1	8	69	2	69	8	7.8193	238	-0.62	-0.61	-0.34	10	10	11	11.6667	12.5	11.88	39	0	0	49	2	0	2	1	0	0	0	0
7381	13	1	2	26	2	1	2	2	1	0	0	0	0	3	3	9	12	0	2	0	1	9.05	77	2	77	9.05	13.2731	404	-0.85	-0.09	-1.1	11	10	11	11.6667	12.5	11.88	39	0	0	169	2	0	2	1	0	0	0	0
7381	24	1	2	26	2	1	2	2	1	0	0	0	0	3	3	9	12	0	2	0	1	11.34	86.5	2	86.5	11.34	25.1992	767	-0.77	-0.52	-0.68	11.6667	10	11	11.6667	12.5	11.88	39	0	0	576	2	0	2	1	0	0	0	0
7381	36	1	2	26	2	1	2	2	1	0	0	0	0	3	3	9	12	0	2	0	1	13.1	95.5	2	95.5	13.1	36.5996	1114	-0.81	-0.26	-1.04	12.5	10	11	11.6667	12.5	11.88	39	0	0	1296	2	0	2	1	0	0	0	0
7381	60	1	2	26	2	1	2	2	1	0	0	0	0	3	3	9	12	0	2	0	1	17.5	109.5	2	109.5	17.5	60.2546	1834	-0.36	-0.13	-0.46	11.88	10	11	11.6667	12.5	11.88	39	0	0	3600	2	0	2	1	0	0	0	0
7381	96	1	2	26	2	1	2	2	1	0	0	0	0	3	3	9	12	0	2	0	1	26.9	128.8	2	128.8	26.9	98.5298	2999	0.24	0.07	0.27		10	11	11.6667	12.5	11.88	39	0	0	9216	2	0	2	1	0	0	0	0
7382	7	2	1	31	2	1	3	1	1	1	1	1	1	2	3	1	14	0	3	2	2	10.5	72	1	72	10.5	10.2177	311	1.67	0.09	2.18	11	11	10	11.6667	12.97	12.2	41	0	0	49	2	1	2	0	1	0	0	0
7382	13	2	1	31	2	1	3	1	1	1	1	1	1	2	3	1	14	0	3	2	2	10.75	79	1	79	10.75	15.0472	458	0.9	0.52	0.83	10	11	10	11.6667	12.97	12.2	41	0	0	169	2	1	2	0	1	0	0	0
7382	24	2	1	31	2	1	3	1	1	1	1	1	1	2	3	1	14	0	3	2	2	13.6	89	1	89	13.6	28.5175	868	0.72	-0.15	1.13	11.6667	11	10	11.6667	12.97	12.2	41	0	0	576	2	1	2	0	1	0	0	0
7382	36	2	1	31	2	1	3	1	1	1	1	1	1	2	3	1	14	0	3	2	2	15.3	94.5	1	94.5	15.3	36.8296	1121	0.67	-0.29	1.22	12.97	11	10	11.6667	12.97	12.2	41	0	0	1296	2	1	2	0	1	0	0	0
7382	60	2	1	31	2	1	3	1	1	1	1	1	1	2	3	1	14	0	3	2	2	21.8	111.5	1	111.5	21.8	60.5832	1844	1.13	0.37	1.35	12.2	11	10	11.6667	12.97	12.2	41	0	0	3600	2	1	2	0	1	0	0	0
7382	96	2	1	31	2	1	3	1	1	1	1	1	1	2	3	1	14	0	3	2	2	35.25	134.4	1	134.4	35.25	98.7926	3007	1.77	1.1	1.61		11	10	11.6667	12.97	12.2	41	0	0	9216	2	1	2	0	1	0	0	0
7384	7	2	1	28	2	3	5	1	1	0	1	0	0	3	2	4	15	0	3	1	1	8.4	63	1	63	8.4	7.26078	221	0.68	-2.01	2.46	10.6667	10.6667	11.3333		13.9	13.6	38	0	0	49	2	1	2	1	0		0	0
7384	13	2	1	28	2	3	5	1	1	0	1	0	0	3	2	4	15	0	3	1	1	10	75.2	1	75.2	10	13.9959	426	0.51	-0.44	1.04	11.3333	10.6667	11.3333		13.9	13.6	38	0	0	169	2	1	2	1	0		0	0
7384	24	2	1	28	2	3	5	1	1	0	1	0	0	3	2	4	15	0	3	1	1	12.4	85	1	85	12.4	14.5544	443	2.1	2.94	0.76		10.6667	11.3333		13.9	13.6	38	0	0	576	2	1	2	1	0		0	0
7384	36	2	1	28	2	3	5	1	1	0	1	0	0	3	2	4	15	0	3	1	1	16.3	90.8	1	90.8	16.3	26.5133	807	2.35	0.87	2.61	13.9	10.6667	11.3333		13.9	13.6	38	0	0	1296	2	1	2	1	0		0	0
7384	60	2	1	28	2	3	5	1	1	0	1	0	0	3	2	4	15	0	3	1	1	21.9	106.2	1	106.2	21.9	61.0103	1857	1.22	-0.71	2.25	13.6	10.6667	11.3333		13.9	13.6	38	0	0	3600	2	1	2	1	0		0	0
7384	96	2	1	28	2	3	5	1	1	0	1	0	0	3	2	4	15	0	3	1	1	34.3	124	1	124	34.3	98.4641	2997	1.65	-0.64	2.41		10.6667	11.3333		13.9	13.6	38	0	0	9216	2	1	2	1	0		0	0
7385	7	2	1	38	2	1	5	1	1	1	1	0	0	2	2	4	8	0	2	1	1	7.7	67	1	67	7.7	7.72074	235	-0.18	-0.57	0.19	11	11	11.3333	11.3333	11.88	12.2	39	0	0	49	2	1	2	0	0	0	0	0
7385	13	2	1	38	2	1	5	1	1	1	1	0	0	2	2	4	8	0	2	1	1	10	77	1	77	10	14.2259	433	0.47	0.13	0.54	11.3333	11	11.3333	11.3333	11.88	12.2	39	0	0	169	2	1	2	0	0	0	0	0
7385	24	2	1	38	2	1	5	1	1	1	1	0	0	2	2	4	8	0	2	1	1	10.86	81	1	81	10.86	24.3778	742	-0.51	-1.56	0.63	11.3333	11	11.3333	11.3333	11.88	12.2	39	0	0	576	2	1	2	0	0	0	0	0
7385	36	2	1	38	2	1	5	1	1	1	1	0	0	2	2	4	8	0	2	1	1	12.4	90	1	90	12.4	36.2382	1103	-0.9	-1.37	-0.06	11.88	11	11.3333	11.3333	11.88	12.2	39	0	0	1296	2	1	2	0	0	0	0	0
7385	60	2	1	38	2	1	5	1	1	1	1	0	0	2	2	4	8	0	2	1	1	17.4	104.6	1	104.6	17.4	61.2402	1864	-0.36	-1.07	0.43	12.2	11	11.3333	11.3333	11.88	12.2	39	0	0	3600	2	1	2	0	0	0	0	0
7385	96	2	1	38	2	1	5	1	1	1	1	0	0	2	2	4	8	0	2	1	1	24.3	121	1	121	24.3	98.4641	2997	-0.33	-1.15	0.44		11	11.3333	11.3333	11.88	12.2	39	0	0	9216	2	1	2	0	0	0	0	0
7387	7	2	2	19	2	1	3	1	1	0	0	0	0	2	2	4				0	1	8	69	1	69	8	9.42916	287	-0.34	-0.71	0.08	11.6667	11.6667	11.6667		13.6	14.2	40	0	0	49	2	0	2	0	0		0	0
7387	13	2	2	19	2	1	3	1	1	0	0	0	0	2	2	4				0	1	9.5	77	1	77	9.5	14.5544	443	0	0	-0.02	11.6667	11.6667	11.6667		13.6	14.2	40	0	0	169	2	0	2	0	0		0	0
7387	24	2	2	19	2	1	3	1	1	0	0	0	0	2	2	4				0	1			1	96	13.5	36.0082	1096	-0.2	0.25	-0.59		11.6667	11.6667		13.6	14.2	40	0	0	576	2	0	2	0	0		0	0
7387	36	2	2	19	2	1	3	1	1	0	0	0	0	2	2	4				0	1	13.5	96	1	110.7	17.6	61.4045	1869	-0.29	0.19	-0.63	13.6	11.6667	11.6667		13.6	14.2	40	0	0	1296	2	0	2	0	0		0	0
7387	60	2	2	19	2	1	3	1	1	0	0	0	0	2	2	4				0	1	17.6	110.7	1	130.5	27.7	98.5955	3001	0.46	0.46	0.27	14.2	11.6667	11.6667		13.6	14.2	40	0	0	3600	2	0	2	0	0		0	0
7387	96	2	2	19	2	1	3	1	1	0	0	0	0	2	2	4				0	1	27.7	130.5	1									11.6667	11.6667		13.6	14.2	40	0	0	9216	2	0	2	0	0		0	0
7389	7	2	1	38	1	1	3	1	1	1	1	0	0	2	2	4	16	0	3	1	1	8.7	69	1	69	8.7	9.72485	296	0.28	-0.86	1.03	11.3333	11.3333	11.3333	11.6667	12.2	12.2	37	0	1	49	1	1	2	0	0	0	0	0
7389	13	2	1	38	1	1	3	1	1	1	1	0	0	2	2	4	16	0	3	1	1	9	76.5	1	76.5	9	14.6858	447	-0.47	-0.24	-0.48	11.3333	11.3333	11.3333	11.6667	12.2	12.2	37	0	1	169	1	1	2	0	0	0	0	0
7389	24	2	1	38	1	1	3	1	1	1	1	0	0	2	2	4	16	0	3	1	1	11.7	87.5	1	87.5	11.7	26.5462	808	-0.21	-0.12	-0.26	11.6667	11.3333	11.3333	11.6667	12.2	12.2	37	0	1	576	1	1	2	0	0	0	0	0
7389	36	2	1	38	1	1	3	1	1	1	1	0	0	2	2	4	16	0	3	1	1	14.7	95	1	95	14.7	36.3696	1107	0.42	-0.08	0.65	12.2	11.3333	11.3333	11.6667	12.2	12.2	37	0	1	1296	1	1	2	0	0	0	0	0
7389	60	2	1	38	1	1	3	1	1	1	1	0	0	2	2	4	16	0	3	1	1	20.5	115	1	115	20.5	60.8131	1851	0.73	1.08	0.15	12.2	11.3333	11.3333	11.6667	12.2	12.2	37	0	1	3600	1	1	2	0	0	0	0	0
7389	96	2	1	38	1	1	3	1	1	1	1	0	0	2	2	4	16	0	3	1	1	38.55	138.15	1	138.15	38.55	98.3655	2994	2.24	1.78	1.84		11.3333	11.3333	11.6667	12.2	12.2	37	0	1	9216	1	1	2	0	0	0	0	0
7391	7	1	1	23	2	1	3	1	1	0	0	0	0	2	2	4	24	0	3	0	2	9.5	71.5	1	71.5	9.5	7.98357	243	0.91	0.42	0.89	10	10	9.66667	11.3333	11.58	12.97	39	1	0	49	2	0	2	1	1	0	0	0
7391	13	1	1	23	2	1	3	1	1	0	0	0	0	2	2	4	24	0	3	0	2	10.5	76	1	76	10.5	13.2731	404	0.5	-0.5	1.09	9.66667	10	9.66667	11.3333	11.58	12.97	39	1	0	169	2	0	2	1	1	0	0	0
7391	24	1	1	23	2	1	3	1	1	0	0	0	0	2	2	4	24	0	3	0	2	13.1	88.5	1	88.5	13.1	28.0246	853	0.11	-0.59	0.67	11.3333	10	9.66667	11.3333	11.58	12.97	39	1	0	576	2	0	2	1	1	0	0	0
7391	36	1	1	23	2	1	3	1	1	0	0	0	0	2	2	4	24	0	3	0	2	14.8	92.5	1	92.5	14.8	37.9138	1154	0.08	-1.27	1.32	11.58	10	9.66667	11.3333	11.58	12.97	39	1	0	1296	2	0	2	1	1	0	0	0
7391	60	1	1	23	2	1	3	1	1	0	0	0	0	2	2	4	24	0	3	0	2	17.45	105.8	1	105.8	17.45	61.0431	1858	-0.46	-0.98	0.25	12.97	10	9.66667	11.3333	11.58	12.97	39	1	0	3600	2	0	2	1	1	0	0	0
7391	96	1	1	23	2	1	3	1	1	0	0	0	0	2	2	4	24	0	3	0	2	24.6	123.9	1	123.9	24.6	98.5626	3000	-0.38	-0.79	0.15		10	9.66667	11.3333	11.58	12.97	39	1	0	9216	2	0	2	1	1	0	0	0
7395	7	2	2	24	2	3	3	1	1	0	1	0	0	2	3	4	9	0	2	1	1	8	63	2	63	8	7.26078	221	0.29	-2.01	1.94	10	10	10.6667	11.3333	10.8	12.2	36	0	0	49	2	1	2	1	1	0	1	0
7395	13	2	2	24	2	3	3	1	1	0	1	0	0	2	3	4	9	0	2	1	1	9	73	2	73	9	14.8172	451	-0.5	-1.58	0.6	10.6667	10	10.6667	11.3333	10.8	12.2	36	0	0	169	2	1	2	1	1	0	1	0
7395	24	2	2	24	2	3	3	1	1	0	1	0	0	2	3	4	9	0	2	1	1	12	81.5	2	81.5	12	26.0205	792	0.07	-1.79	1.65	11.3333	10	10.6667	11.3333	10.8	12.2	36	0	0	576	2	1	2	1	1	0	1	0
7395	36	2	2	24	2	3	3	1	1	0	1	0	0	2	3	4	9	0	2	1	1	13.3	91	2	91	13.3	36.8953	1123	-0.41	-1.21	0.5	10.8	10	10.6667	11.3333	10.8	12.2	36	0	0	1296	2	1	2	1	1	0	1	0
7395	60	2	2	24	2	3	3	1	1	0	1	0	0	2	3	4	9	0	2	1	1	17.4	104	2	104	17.4	60.8131	1851	-0.36	-1.22	0.52	12.2	10	10.6667	11.3333	10.8	12.2	36	0	0	3600	2	1	2	1	1	0	1	0
7395	96	2	2	24	2	3	3	1	1	0	1	0	0	2	3	4	9	0	2	1	1	28.6	123	2	123	28.6	98.5626	3000	0.64	-0.82	1.41		10	10.6667	11.3333	10.8	12.2	36	0	0	9216	2	1	2	1	1	0	1	0
7397	7	1	1	20	2	1	1	1	1	1	1	1	1	2	2	1	10	0	2	1	1			1	77	9	16	487	-1.41	-1.24	-0.94			11	10.6667	11.88		37	0	0	49	2	1	2		0	1	0
7397	13	1	1	20	2	1	1	1	1	1	1	1	1	2	2	1	10	0	2	1	1	9	77	1	91	11	31.6715	964	-1.8	-0.61	-2.23	11		11	10.6667	11.88		37	0	0	169	2	1	2		0	1	0
7397	24	1	1	20	2	1	1	1	1	1	1	1	1	2	2	1	10	0	2	1	1	11	91	1	96.3	14.6	40.2793	1226	-0.25	-0.64	0.21	10.6667		11	10.6667	11.88		37	0	0	576	2	1	2		0	1	0
7397	36	1	1	20	2	1	1	1	1	1	1	1	1	2	2	1	10	0	2	1	1	14.6	96.3	1								11.88		11	10.6667	11.88		37	0	0	1296	2	1	2		0	1	0
7397	60	1	1	20	2	1	1	1	1	1	1	1	1	2	2	1	10	0	2	1	1			1										11	10.6667	11.88		37	0	0	3600	2	1	2		0	1	0
7397	96	1	1	20	2	1	1	1	1	1	1	1	1	2	2	1	10	0	2	1	1			1										11	10.6667	11.88		37	0	0	9216	2	1	2		0	1	0
7399	7	1	1	23	2	3	3	1	1	0	0	0	0	3	2	4	8	0	2	0	2	8	68	1	68	8	7.8193	238	-0.62	-1.07	0.02	10.6667	10.6667	10.6667	10.6667	11.58	12.5	41	0	0	49	2	0	2	1	1	1	0	0
7399	13	1	1	23	2	3	3	1	1	0	0	0	0	3	2	4	8	0	2	0	2	8.9	72	1	72	8.9	12.8131	390	-0.91	-1.95	0.35	10.6667	10.6667	10.6667	10.6667	11.58	12.5	41	0	0	169	2	0	2	1	1	1	0	0
7399	24	1	1	23	2	3	3	1	1	0	0	0	0	3	2	4	8	0	2	0	2	11.8	87.5	1	87.5	11.8	28.0903	855	-0.8	-0.9	-0.37	10.6667	10.6667	10.6667	10.6667	11.58	12.5	41	0	0	576	2	0	2	1	1	1	0	0
7399	36	1	1	23	2	3	3	1	1	0	0	0	0	3	2	4	8	0	2	0	2	13.2	94	1	94	13.2	38.6366	1176	-0.93	-0.99	-0.48	11.58	10.6667	10.6667	10.6667	11.58	12.5	41	0	0	1296	2	0	2	1	1	1	0	0
7399	60	1	1	23	2	3	3	1	1	0	0	0	0	3	2	4	8	0	2	0	2	16.35	106.4	1	106.4	16.35	60.846	1852	-0.91	-0.86	-0.58	12.5	10.6667	10.6667	10.6667	11.58	12.5	41	0	0	3600	2	0	2	1	1	1	0	0
7399	96	1	1	23	2	3	3	1	1	0	0	0	0	3	2	4	8	0	2	0	2	22.65	122	1	122	22.65	98.4969	2998	-0.98	-1.11	-0.4		10.6667	10.6667	10.6667	11.58	12.5	41	0	0	9216	2	0	2	1	1	1	0	0
7411	7	1	1	40	2	1	3	1	1	1	1	0	1	3	2	1	18	0	3	2	2	7	64	1	64	7	8.01643	244	-1.89	-3	-0.12	10.6667	10.6667	10.6667	13.3333	11.88	14.62	38	0	0	49	2	1	2	1	1	0	0	0
7411	13	1	1	40	2	1	3	1	1	1	1	0	1	3	2	1	18	0	3	2	2	8.4	71.3	1	71.3	8.4	13.963	425	-1.66	-2.71	-0.03	10.6667	10.6667	10.6667	13.3333	11.88	14.62	38	0	0	169	2	1	2	1	1	0	0	0
7411	24	1	1	40	2	1	3	1	1	1	1	0	1	3	2	1	18	0	3	2	2	9.5	80	1	80	9.5	26.2834	800	-2.45	-2.83	-0.92	13.3333	10.6667	10.6667	13.3333	11.88	14.62	38	0	0	576	2	1	2	1	1	0	0	0
7411	36	1	1	40	2	1	3	1	1	1	1	0	1	3	2	1	18	0	3	2	2	11.2	85	1	85	11.2	36.5667	1113	-2.11	-3.07	-0.07	11.88	10.6667	10.6667	13.3333	11.88	14.62	38	0	0	1296	2	1	2	1	1	0	0	0
7411	60	1	1	40	2	1	3	1	1	1	1	0	1	3	2	1	18	0	3	2	2	14.3	101.2	1	101.2	14.3	60.5175	1842	-1.91	-1.94	-0.99	14.62	10.6667	10.6667	13.3333	11.88	14.62	38	0	0	3600	2	1	2	1	1	0	0	0
7411	96	1	1	40	2	1	3	1	1	1	1	0	1	3	2	1	18	0	3	2	2	18.4	117	1	117	18.4	98.7598	3006	-2.64	-2.01	-1.9		10.6667	10.6667	13.3333	11.88	14.62	38	0	0	9216	2	1	2	1	1	0	0	0
7420	7	1	1	27	2	3	5	1	1	1	1	1	1	3	3	5	14	0	3	2	1	8.1	68	1	68	8.1	8.6078	262	-0.75	-1.54	0.22	11	11	11.3333	12.6667	13.27	13.6	36	0	0	49	2	1	2	0	0	0	0	0
7420	13	1	1	27	2	3	5	1	1	1	1	1	1	3	3	5	14	0	3	2	1	9.75	77	1	77	9.75	16.4928	502	-0.78	-1.43	0.12	11.3333	11	11.3333	12.6667	13.27	13.6	36	0	0	169	2	1	2	0	0	0	0	0
7420	24	1	1	27	2	3	5	1	1	1	1	1	1	3	3	5	14	0	3	2	1	10	87	1	87	10	27.0719	824	-2.1	-0.83	-2.49	12.6667	11	11.3333	12.6667	13.27	13.6	36	0	0	576	2	1	2	0	0	0	0	0
7420	36	1	1	27	2	3	5	1	1	1	1	1	1	3	3	5	14	0	3	2	1	12.5	90	1	90	12.5	36.961	1125	-1.23	-1.79	-0.11	13.27	11	11.3333	12.6667	13.27	13.6	36	0	0	1296	2	1	2	0	0	0	0	0
7420	60	1	1	27	2	3	5	1	1	1	1	1	1	3	3	5	14	0	3	2	1	15.05	103	1	103	15.05	62.2587	1895	-1.72	-1.71	-0.89	13.6	11	11.3333	12.6667	13.27	13.6	36	0	0	3600	2	1	2	0	0	0	0	0
7420	96	1	1	27	2	3	5	1	1	1	1	1	1	3	3	5	14	0	3	2	1			1									11	11.3333	12.6667	13.27	13.6	36	0	0	9216	2	1	2	0	0	0	0	0
7422	7	1	2	21	2	3	3	1	1	1	0	0	1	2	2	1	11	0	2	0	1	8.7	68.5	1	68.5	8.7	6.11088	186	0.8	0.33	0.81	11.3333	11.3333	12.3333	12.3333	12.5	13.27	39	0	0	49	2	0	2	0	0	0	0	0
7422	13	1	2	21	2	3	3	1	1	1	0	0	1	2	2	1	11	0	2	0	1	10.3	77	1	77	10.3	13.1745	401	0.35	-0.05	0.52	12.3333	11.3333	12.3333	12.3333	12.5	13.27	39	0	0	169	2	0	2	0	0	0	0	0
7422	24	1	2	21	2	3	3	1	1	1	0	0	1	2	2	1	11	0	2	0	1	12.6	87.5	1	87.5	12.6	24.2464	738	0.28	0.06	0.35	12.3333	11.3333	12.3333	12.3333	12.5	13.27	39	0	0	576	2	0	2	0	0	0	0	0
7422	36	1	2	21	2	3	3	1	1	1	0	0	1	2	2	1	11	0	2	0	1	14.5	93.5	1	93.5	14.5	36.1396	1100	0.08	-0.72	0.77	12.5	11.3333	12.3333	12.3333	12.5	13.27	39	0	0	1296	2	0	2	0	0	0	0	0
7422	60	1	2	21	2	3	3	1	1	1	0	0	1	2	2	1	11	0	2	0	1	18	107	1	107	18	60.3532	1837	-0.16	-0.68	0.39	13.27	11.3333	12.3333	12.3333	12.5	13.27	39	0	0	3600	2	0	2	0	0	0	0	0
7422	96	1	2	21	2	3	3	1	1	1	0	0	1	2	2	1	11	0	2	0	1	25.65	126.1	1	126.1	25.65	98.3326	2993	-0.07	-0.39	0.22		11.3333	12.3333	12.3333	12.5	13.27	39	0	0	9216	2	0	2	0	0	0	0	0
7423	7	1	1	26	2	2	3	2	1	0	1	0	1	2	3	1	13	0	3	0	1	8	68.5	2	68.5	8	7.91786	241	-0.65	-0.9	-0.16	10.3333	10.3333	11.6667	11.6667	11.88	13.27	40	0	0	49	2	0	2	1	0	0	0	0
7423	13	1	1	26	2	2	3	2	1	0	1	0	1	2	3	1	13	0	3	0	1	8	73	2	73	8	14.2259	433	-2.15	-2.13	-1.24	11.6667	10.3333	11.6667	11.6667	11.88	13.27	40	0	0	169	2	0	2	1	0	0	0	0
7423	24	1	1	26	2	2	3	2	1	0	1	0	1	2	3	1	13	0	3	0	1	10.6	82	2	82	10.6	25.7577	784	-1.43	-2.09	-0.15	11.6667	10.3333	11.6667	11.6667	11.88	13.27	40	0	0	576	2	0	2	1	0	0	0	0
7423	36	1	1	26	2	2	3	2	1	0	1	0	1	2	3	1	13	0	3	0	1	12.9	89.5	2	89.5	12.9	36.1068	1099	-0.89	-1.79	0.4	11.88	10.3333	11.6667	11.6667	11.88	13.27	40	0	0	1296	2	0	2	1	0	0	0	0
7423	60	1	1	26	2	2	3	2	1	0	1	0	1	2	3	1	13	0	3	0	1	16.35	103.2	2	103.2	16.35	60.2875	1835	-0.87	-1.49	0.12	13.27	10.3333	11.6667	11.6667	11.88	13.27	40	0	0	3600	2	0	2	1	0	0	0	0
7423	96	1	1	26	2	2	3	2	1	0	1	0	1	2	3	1	13	0	3	0	1	23.5	121	2	121	23.5	98.2669	2991	-0.69	-1.27	0.17		10.3333	11.6667	11.6667	11.88	13.27	40	0	0	9216	2	0	2	1	0	0	0	0
7426	7	2	2	29	2	1	3	1	1	0	1	0	0	2	2	4	8	0	2	0	1	7	67	2	67	7	7.8193	238	-1	-0.63	-0.88	11.3333	11.3333	10.6667	10.6667	11.58	11.88	37	0	0	49	2	0	2	0	1	1	0	0
7426	13	2	2	29	2	1	3	1	1	0	1	0	0	2	2	4	8	0	2	0	1	9.2	76	2	76	9.2	14.193	432	-0.2	-0.22	-0.12	10.6667	11.3333	10.6667	10.6667	11.58	11.88	37	0	0	169	2	0	2	0	1	1	0	0
7426	24	2	2	29	2	1	3	1	1	0	1	0	0	2	2	4	8	0	2	0	1	11.9	87.8	2	87.8	11.9	30.4559	927	-0.58	-0.91	-0.06	10.6667	11.3333	10.6667	10.6667	11.58	11.88	37	0	0	576	2	0	2	0	1	1	0	0
7426	36	2	2	29	2	1	3	1	1	0	1	0	0	2	2	4	8	0	2	0	1	13	93.5	2	93.5	13	39.0965	1190	-0.81	-0.93	-0.37	11.58	11.3333	10.6667	10.6667	11.58	11.88	37	0	0	1296	2	0	2	0	1	1	0	0
7426	60	2	2	29	2	1	3	1	1	0	1	0	0	2	2	4	8	0	2	0	1	16.65	107	2	107	16.65	60.1889	1832	-0.63	-0.53	-0.51	11.88	11.3333	10.6667	10.6667	11.58	11.88	37	0	0	3600	2	0	2	0	1	1	0	0
7426	96	2	2	29	2	1	3	1	1	0	1	0	0	2	2	4	8	0	2	0	1			2									11.3333	10.6667	10.6667	11.58	11.88	37	0	0	9216	2	0	2	0	1	1	0	0
7427	7	2	2	23	2	1	2	1	1	0	1	0	0	2	2	4	9	0	2	0	1	7.55	64	1	64	7.55	7.19507	219	-0.17	-1.54	0.96	10.6667	10.6667	11.3333	11.3333	11.88	12.97	40	0	0	49	2	0	2	1	0	0	0	0
7427	13	2	2	23	2	1	2	1	1	0	1	0	0	2	2	4	9	0	2	0	1	10	72	1	72	10	13.4702	410	0.61	-1.42	1.94	11.3333	10.6667	11.3333	11.3333	11.88	12.97	40	0	0	169	2	0	2	1	0	0	0	0
7427	24	2	2	23	2	1	2	1	1	0	1	0	0	2	2	4	9	0	2	0	1	11.1	85.5	1	85.5	11.1	27.2033	828	-0.73	-0.87	-0.32	11.3333	10.6667	11.3333	11.3333	11.88	12.97	40	0	0	576	2	0	2	1	0	0	0	0
7427	36	2	2	23	2	1	2	1	1	0	1	0	0	2	2	4	9	0	2	0	1	13	92	1	92	13	37.4209	1139	-0.64	-1.04	-0.01	11.88	10.6667	11.3333	11.3333	11.88	12.97	40	0	0	1296	2	0	2	1	0	0	0	0
7427	60	2	2	23	2	1	2	1	1	0	1	0	0	2	2	4	9	0	2	0	1	16.15	105	1	105	16.15	60.3203	1836	-0.85	-0.96	-0.43	12.97	10.6667	11.3333	11.3333	11.88	12.97	40	0	0	3600	2	0	2	1	0	0	0	0
7427	96	2	2	23	2	1	2	1	1	0	1	0	0	2	2	4	9	0	2	0	1	24.7	122.25	1	122.25	24.7	98.1684	2988	-0.21	-0.92	0.41		10.6667	11.3333	11.3333	11.88	12.97	40	0	0	9216	2	0	2	1	0	0	0	0
7429	7	2	1	17	2	3	3	1	1	0	0	0	1	2	3	1	11	0	2	0	1	5.5	66	1	66	5.5	7.91786	241	-3.06	-1.12	-3.31	10.3333	10.3333	11.6667	12	13.6	12.2		0	1	49	2	0	2	1	0	0	0	0
7429	13	2	1	17	2	3	3	1	1	0	0	0	1	2	3	1	11	0	2	0	1	6.5	72	1	72	6.5	16.0657	489	-3.48	-2.39	-2.88	11.6667	10.3333	11.6667	12	13.6	12.2		0	1	169	2	0	2	1	0	0	0	0
7429	24	2	1	17	2	3	3	1	1	0	0	0	1	2	3	1	11	0	2	0	1	9.6	81.1	1	81.1	9.6	27.4333	835	-1.98	-2.22	-0.8	12	10.3333	11.6667	12	13.6	12.2		0	1	576	2	0	2	1	0	0	0	0
7429	36	2	1	17	2	3	3	1	1	0	0	0	1	2	3	1	11	0	2	0	1	10.6	89	1	89	10.6	36.0411	1097	-2.17	-1.6	-1.71	13.6	10.3333	11.6667	12	13.6	12.2		0	1	1296	2	0	2	1	0	0	0	0
7429	60	2	1	17	2	3	3	1	1	0	0	0	1	2	3	1	11	0	2	0	1	14	103	1	103	14	59.9918	1826	-1.86	-1.35	-1.56	12.2	10.3333	11.6667	12	13.6	12.2		0	1	3600	2	0	2	1	0	0	0	0
7429	96	2	1	17	2	3	3	1	1	0	0	0	1	2	3	1	11	0	2	0	1	20.55	123.5	1	123.5	20.55	99.2526	3021	-1.5	-0.79	-1.55		10.3333	11.6667	12	13.6	12.2		0	1	9216	2	0	2	1	0	0	0	0
7436	7	2	2	30	2	3	5	3	1	0	1	0	0	1	1	4	9	0	2	0	1	8	68	2	68	8	9.42916	287	-0.34	-1.12	0.4	12	12	12.3333	12	13.27	13.27		0	0	49	2	0	1	0	0	0	0	0
7436	13	2	2	30	2	3	5	3	1	0	1	0	0	1	1	4	9	0	2	0	1	9	75.5	2	75.5	9	16.6571	507	-0.83	-1.35	-0.04	12.3333	12	12.3333	12	13.27	13.27		0	0	169	2	0	1	0	0	0	0	0
7436	24	2	2	30	2	3	5	3	1	0	1	0	0	1	1	4	9	0	2	0	1	10	83.5	2	83.5	10	28.6489	872	-1.8	-1.77	-0.99	12	12	12.3333	12	13.27	13.27		0	0	576	2	0	1	0	0	0	0	0
7436	36	2	2	30	2	3	5	3	1	0	1	0	0	1	1	4	9	0	2	0	1	13.7	93	2	93	13.7	37.2895	1135	-0.22	-0.76	0.34	13.27	12	12.3333	12	13.27	13.27		0	0	1296	2	0	1	0	0	0	0	0
7436	60	2	2	30	2	3	5	3	1	0	1	0	0	1	1	4	9	0	2	0	1	17	104.5	2	104.5	17	60.0575	1828	-0.48	-1.04	0.19	13.27	12	12.3333	12	13.27	13.27		0	0	3600	2	0	1	0	0	0	0	0
7436	96	2	2	30	2	3	5	3	1	0	1	0	0	1	1	4	9	0	2	0	1	25.75	125.3	2	125.3	25.75	98.2012	2989	0.04	-0.4	0.35		12	12.3333	12	13.27	13.27		0	0	9216	2	0	1	0	0	0	0	0
7437	7	2	1	18	2	2	1	1	1	0	1	0	1	2	2	1	12	0	2	1	1	8	68	1	68	8	8.57495	261	-0.11	-0.65	0.34	10	10	11	11.6667	11.88	12.97	37	0	0	49	2	1	2	1	0	0	0	0
7437	13	2	1	18	2	2	1	1	1	0	1	0	1	2	2	1	12	0	2	1	1	8.6	75	1	75	8.6	15.4415	470	-0.99	-1.08	-0.5	11	10	11	11.6667	11.88	12.97	37	0	0	169	2	1	2	1	0	0	0	0
7437	24	2	1	18	2	2	1	1	1	0	1	0	1	2	2	1	12	0	2	1	1	10.3	82	1	82	10.3	24.3121	740	-0.93	-1.23	-0.28	11.6667	10	11	11.6667	11.88	12.97	37	0	0	576	2	1	2	1	0	0	0	0
7437	36	2	1	18	2	2	1	1	1	0	1	0	1	2	2	1	12	0	2	1	1	11.8	88.5	1	88.5	11.8	35.4497	1079	-1.21	-1.63	-0.26	11.88	10	11	11.6667	11.88	12.97	37	0	0	1296	2	1	2	1	0	0	0	0
7437	60	2	1	18	2	2	1	1	1	0	1	0	1	2	2	1	12	0	2	1	1	16.25	103.5	1	103.5	16.25	60.616	1845	-0.83	-1.31	-0.07	12.97	10	11	11.6667	11.88	12.97	37	0	0	3600	2	1	2	1	0	0	0	0
7437	96	2	1	18	2	2	1	1	1	0	1	0	1	2	2	1	12	0	2	1	1	24.95	120.2	1	120.2	24.95	95.5729	2909	0.01	-1.06	0.81		10	11	11.6667	11.88	12.97	37	0	0	9216	2	1	2	1	0	0	0	0
7440	7	1	2	19	2	3	1	1	1	0	1	0	0	2		9				0	1	7	67	1	67	7	7.29363	222	-1.65	-1.19	-1.3	10.6667	10.6667	11.6667		12.5	13.6	37	0	0	49	2	0	2	1	0		0	0
7440	13	1	2	19	2	3	1	1	1	0	1	0	0	2		9				0	1	9	72	1	72	9	13.8645	422	-1.02	-2.39	0.58	11.6667	10.6667	11.6667		12.5	13.6	37	0	0	169	2	0	2	1	0		0	0
7440	24	1	2	19	2	3	1	1	1	0	1	0	0	2		9				0	1			1	89	12.9	37.3552	1137	-1	-2.11	0.57		10.6667	11.6667		12.5	13.6	37	0	0	576	2	0	2	1	0		0	0
7440	36	1	2	19	2	3	1	1	1	0	1	0	0	2		9				0	1	12.9	89	1	102	17.1	60.2218	1833	-0.53	-1.74	0.88	12.5	10.6667	11.6667		12.5	13.6	37	0	0	1296	2	0	2	1	0		0	0
7440	60	1	2	19	2	3	1	1	1	0	1	0	0	2		9				0	1	17.1	102	1	133.4	30.7	127.376	3877		-1.15	0.27	13.6	10.6667	11.6667		12.5	13.6	37	0	0	3600	2	0	2	1	0		0	0
7440	96	1	2	19	2	3	1	1	1	0	1	0	0	2		9				0	1	30.7	133.4	1									10.6667	11.6667		12.5	13.6	37	0	0	9216	2	0	2	1	0		0	0
7444	7	2	1	36	2	1	3	1	1	1	1	0	1	2	2	1	12	0	2	1	1	6.6	63.7	1	63.7	6.6	7.45791	227	-1.37	-1.82	-0.42	9.33333	9.33333	10.6667	10.3333	10.8	11.25		0	1	49	2	1	2	1	1	1	1	0
7444	13	2	1	36	2	1	3	1	1	1	1	0	1	2	2	1	12	0	2	1	1	7.8	69	1	69	7.8	13.306	405	-1.4	-2.49	0.13	10.6667	9.33333	10.6667	10.3333	10.8	11.25		0	1	169	2	1	2	1	1	1	1	0
7444	24	2	1	36	2	1	3	1	1	1	1	0	1	2	2	1	12	0	2	1	1	9.7	78.5	1	78.5	9.7	24.345	741	-1.44	-2.32	0.05	10.3333	9.33333	10.6667	10.3333	10.8	11.25		0	1	576	2	1	2	1	1	1	1	0
7444	36	2	1	36	2	1	3	1	1	1	1	0	1	2	2	1	12	0	2	1	1	11.3	85.8	1	85.8	11.3	36.3696	1107	-1.67	-2.49	-0.03	10.8	9.33333	10.6667	10.3333	10.8	11.25		0	1	1296	2	1	2	1	1	1	1	0
7444	60	2	1	36	2	1	3	1	1	1	1	0	1	2	2	1	12	0	2	1	1	14.45	100	1	100	14.45	60.2875	1835	-1.65	-2.01	-0.58	11.25	9.33333	10.6667	10.3333	10.8	11.25		0	1	3600	2	1	2	1	1	1	1	0
7444	96	2	1	36	2	1	3	1	1	1	1	0	1	2	2	1	12	0	2	1	1	19.6	113.9	1	113.9	19.6	97.5442	2969	-1.72	-2.3	-0.36		9.33333	10.6667	10.3333	10.8	11.25		0	1	9216	2	1	2	1	1	1	1	0
7446	7	1	1	27	1	1	3	3	1	1	1	1	0	2	1	13	9	5	2	1	1	7.25	64.5	1	64.5	7.25	7.32649	223	-1.35	-2.36	0.08	11.3333	11.3333	11.6667	11.6667	11.58	12.97	38	0	0	49	1	1	2	0	0	0	0	0
7446	13	1	1	27	1	1	3	3	1	1	1	1	0	2	1	13	9	5	2	1	1	7.7	70	1	70	7.7	13.306	405	-2.32	-2.98	-0.72	11.6667	11.3333	11.6667	11.6667	11.58	12.97	38	0	0	169	1	1	2	0	0	0	0	0
7446	24	1	1	27	1	1	3	3	1	1	1	1	0	2	1	13	9	5	2	1	1	10.55	81.5	1	81.5	10.55	26.5133	807	-1.57	-2.41	-0.03	11.6667	11.3333	11.6667	11.6667	11.58	12.97	38	0	0	576	1	1	2	0	0	0	0	0
7446	36	1	1	27	1	1	3	3	1	1	1	1	0	2	1	13	9	5	2	1	1	11.8	89	1	89	11.8	36.4025	1108	-1.66	-1.97	-0.57	11.58	11.3333	11.6667	11.6667	11.58	12.97	38	0	0	1296	1	1	2	0	0	0	0	0
7446	60	1	1	27	1	1	3	3	1	1	1	1	0	2	1	13	9	5	2	1	1	14.75	103	1	103	14.75	60.2875	1835	-1.65	-1.53	-1.05	12.97	11.3333	11.6667	11.6667	11.58	12.97	38	0	0	3600	1	1	2	0	0	0	0	0
7446	96	1	1	27	1	1	3	3	1	1	1	1	0	2	1	13	9	5	2	1	1	20.8	118.5	1	118.5	20.8	97.7084	2974	-1.58	-1.67	-0.69		11.3333	11.6667	11.6667	11.58	12.97	38	0	0	9216	1	1	2	0	0	0	0	0
7462	7	1	1	22	1	1	3	2	1	1	1	1	0	3	1	4	8	0	2	2	1	9.2	70	1	70	9.2	6.83368	208	1.02	0.5	0.97	10.6667	10.6667	11		11.88	13.27	41	0	0	49	1	1	2	1	0		0	0
7462	13	1	1	22	1	1	3	2	1	1	1	1	0	3	1	4	8	0	2	2	1	10.2	80	1	80	10.2	15.5729	474	-0.2	0.09	-0.35	11	10.6667	11		11.88	13.27	41	0	0	169	1	1	2	1	0		0	0
7462	24	1	1	22	1	1	3	2	1	1	1	1	0	3	1	4	8	0	2	2	1	13	88.8	1	88.8	13	24.7064	752	0.49	0.35	0.39		10.6667	11		11.88	13.27	41	0	0	576	1	1	2	1	0		0	0
7462	36	1	1	22	1	1	3	2	1	1	1	1	0	3	1	4	8	0	2	2	1	14.8	95.8	1	95.8	14.8	35.9097	1093	0.27	-0.06	0.42	11.88	10.6667	11		11.88	13.27	41	0	0	1296	1	1	2	1	0		0	0
7462	60	1	1	22	1	1	3	2	1	1	1	1	0	3	1	4	8	0	2	2	1	19.9	115.5	1	115.5	19.9	67.1869	2045	0.11	0.41	-0.28	13.27	10.6667	11		11.88	13.27	41	0	0	3600	1	1	2	1	0		0	0
7462	96	1	1	22	1	1	3	2	1	1	1	1	0	3	1	4	8	0	2	2	1			1									10.6667	11		11.88	13.27	41	0	0	9216	1	1	2	1	0		0	0
7472	7	2	2	24	2	1	5	1	1	1	1	1	0	2	2	9	12	0	2	1	1	8.3	71	1	71	8.3	5.38809	164	1.32	2.81	-0.27	13	13	11.6667	12.3333	13.6	13.6	40	0	0	49	2	1	2	0	0	0	0	0
7472	13	2	2	24	2	1	5	1	1	1	1	1	0	2	2	9	12	0	2	1	1	9.6	74	1	74	9.6	13.5031	411	0.28	-0.68	0.91	11.6667	13	11.6667	12.3333	13.6	13.6	40	0	0	169	2	1	2	0	0	0	0	0
7472	24	2	2	24	2	1	5	1	1	1	1	1	0	2	2	9	12	0	2	1	1	12.6	87	1	87	12.6	26.4148	804	0.4	-0.24	0.74	12.3333	13	11.6667	12.3333	13.6	13.6	40	0	0	576	2	1	2	0	0	0	0	0
7472	36	2	2	24	2	1	5	1	1	1	1	1	0	2	2	9	12	0	2	1	1	14.6	95	1	95	14.6	37.4209	1139	0.26	-0.27	0.59	13.6	13	11.6667	12.3333	13.6	13.6	40	0	0	1296	2	1	2	0	0	0	0	0
7472	60	2	2	24	2	1	5	1	1	1	1	1	0	2	2	9	12	0	2	1	1	18.4	110.9	1	110.9	18.4	61.0431	1858	0.05	0.27	-0.2	13.6	13	11.6667	12.3333	13.6	13.6	40	0	0	3600	2	1	2	0	0	0	0	0
7472	96	2	2	24	2	1	5	1	1	1	1	1	0	2	2	9	12	0	2	1	1	25.95	128.15	1	128.15	25.95	98.4312	2996	0.08	0.07	0.03		13	11.6667	12.3333	13.6	13.6	40	0	0	9216	2	1	2	0	0	0	0	0
7475	7	2	2	30	2	2	3	1	1	1	0	0	1	3	2	5				2	1	7.85	65	1	65	7.85	6.86653	209	0.27	-0.9	1.04	10.6667	10.6667	10.6667		13.6	12.5	39	0	0	49	2	1	2	1	1		0	0
7475	13	2	2	30	2	2	3	1	1	1	0	0	1	3	2	5				2	1	9	72.5	1	72.5	9	14.9158	454	-0.51	-1.8	0.76	10.6667	10.6667	10.6667		13.6	12.5	39	0	0	169	2	1	2	1	1		0	0
7475	24	2	2	30	2	2	3	1	1	1	0	0	1	3	2	5				2	1			1	92	14.35	42.7105	1300	-0.38	-1.83	1.12		10.6667	10.6667		13.6	12.5	39	0	0	576	2	1	2	1	1		0	0
7475	36	2	2	30	2	2	3	1	1	1	0	0	1	3	2	5				2	1	14.35	92	1	113.5	17.4	60.0903	1829	-0.32	0.85	-1.3	13.6	10.6667	10.6667		13.6	12.5	39	0	0	1296	2	1	2	1	1		0	0
7475	60	2	2	30	2	2	3	1	1	1	0	0	1	3	2	5				2	1	17.4	113.5	1	121.1	24.95	99.1211	3017	-0.21	-1.19	0.63	12.5	10.6667	10.6667		13.6	12.5	39	0	0	3600	2	1	2	1	1		0	0
7475	96	2	2	30	2	2	3	1	1	1	0	0	1	3	2	5				2	1	24.95	121.1	1									10.6667	10.6667		13.6	12.5	39	0	0	9216	2	1	2	1	1		0	0
7478	7	2	2	32	2	3	3	1	1	0	1	0	0	2	2	4	15	0	3	1	1	6.55	65.3	2	65.3	6.55	7.09651	216	-1.31	-0.92	-1.07	11.6667	11.6667	10.6667	11.3333	11.88	11.88	39	0	0	49	2	1	2	0	1	0	0	0
7478	13	2	2	32	2	3	3	1	1	0	1	0	0	2	2	4	15	0	3	1	1	7.9	73	2	73	7.9	13.1088	399	-1.26	-0.89	-1.04	10.6667	11.6667	10.6667	11.3333	11.88	11.88	39	0	0	169	2	1	2	0	1	0	0	0
7478	24	2	2	32	2	3	3	1	1	0	1	0	0	2	2	4	15	0	3	1	1	10.5	80	2	80	10.5	24.0821	733	-0.74	-1.79	0.52	11.3333	11.6667	10.6667	11.3333	11.88	11.88	39	0	0	576	2	1	2	0	1	0	0	0
7478	36	2	2	32	2	3	3	1	1	0	1	0	0	2	2	4	15	0	3	1	1	12.6	88	2	88	12.6	36.0739	1098	-0.75	-1.86	0.64	11.88	11.6667	10.6667	11.3333	11.88	11.88	39	0	0	1296	2	1	2	0	1	0	0	0
7478	60	2	2	32	2	3	3	1	1	0	1	0	0	2	2	4	15	0	3	1	1	15.35	102	2	102	15.35	60.2218	1833	-1.21	-1.58	-0.36	11.88	11.6667	10.6667	11.3333	11.88	11.88	39	0	0	3600	2	1	2	0	1	0	0	0
7478	96	2	2	32	2	3	3	1	1	0	1	0	0	2	2	4	15	0	3	1	1	20.9	118.25	2	118.25	20.9	97.1499	2957	-1.24	-1.52	-0.46		11.6667	10.6667	11.3333	11.88	11.88	39	0	0	9216	2	1	2	0	1	0	0	0
7487	7	1	1	18	1	1	2	1	1	0	1	1	1	2	2	1	15	6	3	0	2	7	69	1	69	7	7.45791	227	-1.71	-0.38	-2.04	11.6667	11.6667	12.6667	12.3333	12.97		39	0	0	49	1	0	2	0	0	0	0
7487	13	1	1	18	1	1	2	1	1	0	1	1	1	2	2	1	15	6	3	0	2	11	75	1	75	11	15.5072	472	0.49	-1.83	2.14	12.6667	11.6667	12.6667	12.3333	12.97		39	0	0	169	1	0	2	0	0	0	0
7487	24	1	1	18	1	1	2	1	1	0	1	1	1	2	2	1	15	6	3	0	2		84	1	84		26.4476	805		-1.62		12.3333	11.6667	12.6667	12.3333	12.97		39	0	0	576	1	0	2	0	0	0	0
7487	36	1	1	18	1	1	2	1	1	0	1	1	1	2	2	1	15	6	3	0	2	11.9	88	1	88	11.9	36.2053	1102	-1.57	-2.21	-0.18	12.97	11.6667	12.6667	12.3333	12.97		39	0	0	1296	1	0	2	0	0	0	0
7487	60	1	1	18	1	1	2	1	1	0	1	1	1	2	2	1	15	6	3	0	2	16.15	103.6	1	103.6	16.15	60.7146	1848	-0.99	-1.45	-0.11		11.6667	12.6667	12.3333	12.97		39	0	0	3600	1	0	2	0	0	0	0
7487	96	1	1	18	1	1	2	1	1	0	1	1	1	2	2	1	15	6	3	0	2			1									11.6667	12.6667	12.3333	12.97		39	0	0	9216	1	0	2	0	0	0	0
7493	7	2	1	31	2	2	3	2	1	1	1	0	1	3	3	1	12	0	2	1	2	8.2	66.5	1	66.5	8.2	7.55647	230	0.39	-0.69	1.04	10.6667	10.6667	11.3333	13.3333	14.2	13.6	39	0	0	49	2	1	2	1	0	0	0	0
7493	13	2	1	31	2	2	3	2	1	1	1	0	1	3	3	1	12	0	2	1	2	10.5	77.5	1	77.5	10.5	13.4045	408	1.01	0.68	0.87	11.3333	10.6667	11.3333	13.3333	14.2	13.6	39	0	0	169	2	1	2	1	0	0	0	0
7493	24	2	1	31	2	2	3	2	1	1	1	0	1	3	3	1	12	0	2	1	2	13	89	1	89	13	24.7721	754	0.88	0.8	0.54	13.3333	10.6667	11.3333	13.3333	14.2	13.6	39	0	0	576	2	1	2	1	0	0	0	0
7493	36	2	1	31	2	2	3	2	1	1	1	0	1	3	3	1	12	0	2	1	2	15	99.5	1	99.5	15	37.0267	1127	0.5	0.97	-0.18	14.2	10.6667	11.3333	13.3333	14.2	13.6	39	0	0	1296	2	1	2	1	0	0	0	0
7493	60	2	1	31	2	2	3	2	1	1	1	0	1	3	3	1	12	0	2	1	2	19.1	112.1	1	112.1	19.1	60.1561	1831	0.31	0.54	-0.05	13.6	10.6667	11.3333	13.3333	14.2	13.6	39	0	0	3600	2	1	2	1	0	0	0	0
7493	96	2	1	31	2	2	3	2	1	1	1	0	1	3	3	1	12	0	2	1	2	24.3	129.6	1	129.6	24.3	97.577	2970	-0.28	0.39	-0.78		10.6667	11.3333	13.3333	14.2	13.6	39	0	0	9216	2	1	2	1	0	0	0	0
7496	7	1	2	27	2	3	3	1	1	0	1	0	0	1	2	4	24	0	3	2	1	8.7	65	1	65	8.7	7.16222	218	0.38	-2.02	2.07	11	11	10.6667	10.3333	12.97	12.97	35	0	0	49	2	1	1	0	1	1	0	0
7496	13	1	2	27	2	3	3	1	1	0	1	0	0	1	2	4	24	0	3	2	1	9.5	76	1	76	9.5	19.3511	589	-1.48	-2.73	0.33	10.6667	11	10.6667	10.3333	12.97	12.97	35	0	0	169	2	1	1	0	1	1	0	0
7496	24	1	2	27	2	3	3	1	1	0	1	0	0	1	2	4	24	0	3	2	1	10.4	83	1	83	10.4	24.3778	742	-1.42	-1.44	-0.76	10.3333	11	10.6667	10.3333	12.97	12.97	35	0	0	576	2	1	1	0	1	1	0	0
7496	36	1	2	27	2	3	3	1	1	0	1	0	0	1	2	4	24	0	3	2	1	12.7	91.5	1	91.5	12.7	35.8439	1091	-0.99	-1.21	-0.36	12.97	11	10.6667	10.3333	12.97	12.97	35	0	0	1296	2	1	1	0	1	1	0	0
7496	60	1	2	27	2	3	3	1	1	0	1	0	0	1	2	4	24	0	3	2	1	18.25	108	1	108	18.25	60.0575	1828	-0.04	-0.43	0.34	12.97	11	10.6667	10.3333	12.97	12.97	35	0	0	3600	2	1	1	0	1	1	0	0
7496	96	1	2	27	2	3	3	1	1	0	1	0	0	1	2	4	24	0	3	2	1	27.7	126.75	1	126.75	27.7	97.117	2956	0.52	-0.18	0.88		11	10.6667	10.3333	12.97	12.97	35	0	0	9216	2	1	1	0	1	1	0	0
7500	7	1	1	25	2	1	1	1	1	1	0	0	0	2	2	4	8	0	2	0	2	8	64.2	1	64.2	8	7.42505	226	-0.49	-2.56	1.38	11	11	11	11	12.2	13.6	38	0	0	49	2	0	2	0	0	0	0	0
7500	13	1	1	25	2	1	1	1	1	1	0	0	0	2	2	4	8	0	2	0	2		72.5	1	72.5		12.9446	394		-1.8		11	11	11	11	12.2	13.6	38	0	0	169	2	0	2	0	0	0	0	0
7500	24	1	1	25	2	1	1	1	1	1	0	0	0	2	2	4	8	0	2	0	2	10	80	1	80	10	24.8706	757	-1.82	-2.53	-0.29	11	11	11	11	12.2	13.6	38	0	0	576	2	0	2	0	0	0	0	0
7500	36	1	1	25	2	1	1	1	1	1	0	0	0	2	2	4	8	0	2	0	2	12.1	88	1	88	12.1	37.8809	1153	-1.58	-2.45	0.06	12.2	11	11	11	12.2	13.6	38	0	0	1296	2	0	2	0	0	0	0	0
7500	60	1	1	25	2	1	1	1	1	1	0	0	0	2	2	4	8	0	2	0	2	14.6	105	1	105	14.6	59.9918	1826	-1.71	-1.07	-1.66	13.6	11	11	11	12.2	13.6	38	0	0	3600	2	0	2	0	0	0	0	0
7500	96	1	1	25	2	1	1	1	1	1	0	0	0	2	2	4	8	0	2	0	2	23.35	117.8	1	117.8	23.35	97.117	2956	-0.67	-1.75	0.65		11	11	11	12.2	13.6	38	0	0	9216	2	0	2	0	0	0	0	0
7513	7	1	1	22	2	2	3	2	1	1	1	1	0	1	2	4	14	0	3	2	1	9	68	1	68	9	7.62218	232	0.53	-0.94	1.43	10.3333	10.3333	10	12.6667	12.5	12.5	39	0	0	49	2	1	1	1	1	0	0	0
7513	13	1	1	22	2	2	3	2	1	1	1	1	0	1	2	4	14	0	3	2	1	9.3	77.5	1	77.5	9.3	15.8029	481	-1.08	-0.97	-0.7	10	10.3333	10	12.6667	12.5	12.5	39	0	0	169	2	1	1	1	1	0	0	0
7513	24	1	1	22	2	2	3	2	1	1	1	1	0	1	2	4	14	0	3	2	1	11.7	87	1	87	11.7	24.8378	756	-0.45	-0.27	-0.44	12.6667	10.3333	10	12.6667	12.5	12.5	39	0	0	576	2	1	1	1	1	0	0	0
7513	36	1	1	22	2	2	3	2	1	1	1	1	0	1	2	4	14	0	3	2	1	13	96	1	96	13	37.0924	1129	-0.92	-0.21	-1.26	12.5	10.3333	10	12.6667	12.5	12.5	39	0	0	1296	2	1	1	1	1	0	0	0
7513	60	1	1	22	2	2	3	2	1	1	1	1	0	1	2	4	14	0	3	2	1	16.4	108	1	108	16.4	59.5318	1812	-0.8	-0.37	-0.92	12.5	10.3333	10	12.6667	12.5	12.5	39	0	0	3600	2	1	1	1	1	0	0	0
7513	96	1	1	22	2	2	3	2	1	1	1	1	0	1	2	4	14	0	3	2	1	22.75	127	1	127	22.75	97.9384	2981	-0.91	-0.2	-1.27		10.3333	10	12.6667	12.5	12.5	39	0	0	9216	2	1	1	1	1	0	0	0
7515	7	1	1	29	1	1	2	1	1	1	1	1	1	2		1	24	1	3	1	1	8.6	73	1	73	8.6	9.49487	289	-0.45	0.17	-0.73	12	12	11.3333	12	11.25	13.6	40	0		49	1	1	2	0	0	0	0	0
7515	13	1	1	29	1	1	2	1	1	1	1	1	1	2		1	24	1	3	1	1			1	86	11	25.1335	765	-1.03	-0.67	-0.94	11.3333	12	11.3333	12	11.25	13.6	40	0		169	1	1	2	0	0	0	0	0
7515	24	1	1	29	1	1	2	1	1	1	1	1	1	2		1	24	1	3	1	1	11	86	1	94	12.9	36.271	1104	-0.9	-0.61	-0.84	12	12	11.3333	12	11.25	13.6	40	0		576	1	1	2	0	0	0	0	0
7515	36	1	1	29	1	1	2	1	1	1	1	1	1	2		1	24	1	3	1	1	12.9	94	1	111	16.9	59.8604	1822	-0.6	0.24	-1.22	11.25	12	11.3333	12	11.25	13.6	40	0		1296	1	1	2	0	0	0	0	0
7515	60	1	1	29	1	1	2	1	1	1	1	1	1	2		1	24	1	3	1	1	16.9	111	1	130.15	26.2	97.0513	2954	0.15	0.43	-0.2	13.6	12	11.3333	12	11.25	13.6	40	0		3600	1	1	2	0	0	0	0	0
7515	96	1	1	29	1	1	2	1	1	1	1	1	1	2		1	24	1	3	1	1	26.2	130.15	1									12	11.3333	12	11.25	13.6	40	0		9216	1	1	2	0	0	0	0	0
7516	7	1	1	17	2	1	3	1	1	1	1	1	1	3	3	1	5	0	1	1	2	7.6	67	1	67	7.6	7.58932	231	-1.01	-1.38	-0.26	9.33333	9.33333	10.6667	11.6667	11.25	12.5	39	0	0	49	2	1	2	1	1	0	0	0
7516	13	1	1	17	2	1	3	1	1	1	1	1	1	3	3	1	5	0	1	1	2	8	75	1	75	8	12.9117	393	-1.89	-0.75	-2.07	10.6667	9.33333	10.6667	11.6667	11.25	12.5	39	0	0	169	2	1	2	1	1	0	0	0
7516	24	1	1	17	2	1	3	1	1	1	1	1	1	3	3	1	5	0	1	1	2	11.4	84	1	84	11.4	24.345	741	-0.61	-1.11	0.12	11.6667	9.33333	10.6667	11.6667	11.25	12.5	39	0	0	576	2	1	2	1	1	0	0	0
7516	36	1	1	17	2	1	3	1	1	1	1	1	1	3	3	1	5	0	1	1	2	12.8	90.5	1	90.5	12.8	36.0411	1097	-0.95	-1.51	0.02	11.25	9.33333	10.6667	11.6667	11.25	12.5	39	0	0	1296	2	1	2	1	1	0	0	0
7516	60	1	1	17	2	1	3	1	1	1	1	1	1	3	3	1	5	0	1	1	2	16.25	105.5	1	105.5	16.25	60.2875	1835	-0.92	-0.99	-0.46	12.5	9.33333	10.6667	11.6667	11.25	12.5	39	0	0	3600	2	1	2	1	1	0	0	0
7516	96	1	1	17	2	1	3	1	1	1	1	1	1	3	3	1	5	0	1	1	2	26.75	124.9	1	124.9	26.75	98.1684	2988	0.22	-0.58	0.81		9.33333	10.6667	11.6667	11.25	12.5	39	0	0	9216	2	1	2	1	1	0	0	0
7528	7	1	1	28	1	2	1	2	1	1	1	0	1	2	2	1	24	0	3	0	1	9.4	66	1	66	9.4	7.16222	218	1.09	-1.56	2.62	11.3333	11.3333	12	12	12.5	13.9	38	0	0	49	1	0	2	0	0	0	0	0
7528	13	1	1	28	1	2	1	2	1	1	1	0	1	2	2	1	24	0	3	0	1	11.1	76	1	76	11.1	13.4374	409	0.98	-0.58	1.76	12	11.3333	12	12	12.5	13.9	38	0	0	169	1	0	2	0	0	0	0	0
7528	24	1	1	28	1	2	1	2	1	1	1	0	1	2	2	1	24	0	3	0	1	13	84.3	1	84.3	13	24.8706	757	0.46	-1.15	1.66	12	11.3333	12	12	12.5	13.9	38	0	0	576	1	0	2	0	0	0	0	0
7528	36	1	1	28	1	2	1	2	1	1	1	0	1	2	2	1	24	0	3	0	1	14.7	90.1	1	90.1	14.7	37.6838	1147	0.04	-1.87	1.87	12.5	11.3333	12	12	12.5	13.9	38	0	0	1296	1	0	2	0	0	0	0	0
7528	60	1	1	28	1	2	1	2	1	1	1	0	1	2	2	1	24	0	3	0	1	19.2	103.5	1	103.5	19.2	60.386	1838	0.31	-1.44	1.79	13.9	11.3333	12	12	12.5	13.9	38	0	0	3600	1	0	2	0	0	0	0	0
7528	96	1	1	28	1	2	1	2	1	1	1	0	1	2	2	1	24	0	3	0	1	29.3	121.6	1	121.6	29.3	96.46	2936	0.93	-1.04	2.04		11.3333	12	12	12.5	13.9	38	0	0	9216	1	0	2	0	0	0	0	0
7530	7	2	1	21	2	3	5	2	1	1	1	1	1	3	2	1	12	0	2	1	1	8.75	74	1	74	8.75	8.90349	271	0.53	1.65	-0.53	11.3333	11.3333	10.6667	12.3333	13.6	13.6		0	1	49	2	1	2	0	1	0	0	0
7530	13	2	1	21	2	3	5	2	1	1	1	1	1	3	2	1	12	0	2	1	1	9.7		1		9.7	12.7803	389	0.5			10.6667	11.3333	10.6667	12.3333	13.6	13.6		0	1	169	2	1	2	0	1	0	0	0
7530	24	2	1	21	2	3	5	2	1	1	1	1	1	3	2	1	12	0	2	1	1	10.4	81	1	81	10.4	24.2464	738	-0.84	-1.52	0.13	12.3333	11.3333	10.6667	12.3333	13.6	13.6		0	1	576	2	1	2	0	1	0	0	0
7530	36	2	1	21	2	3	5	2	1	1	1	1	1	3	2	1	12	0	2	1	1	12.3	89	1	89	12.3	36.501	1111	-0.99	-1.67	0.11	13.6	11.3333	10.6667	12.3333	13.6	13.6		0	1	1296	2	1	2	0	1	0	0	0
7530	60	2	1	21	2	3	5	2	1	1	1	1	1	3	2	1	12	0	2	1	1	15.9	105	1	105	15.9	60.0575	1828	-0.94	-0.94	-0.6	13.6	11.3333	10.6667	12.3333	13.6	13.6		0	1	3600	2	1	2	0	1	0	0	0
7530	96	2	1	21	2	3	5	2	1	1	1	1	1	3	2	1	12	0	2	1	1	22.45	121.25	1	121.25	22.45	96.46	2936	-0.72	-0.95	-0.25		11.3333	10.6667	12.3333	13.6	13.6		0	1	9216	2	1	2	0	1	0	0	0
7537	7	1	1	18	2	1	2	2	1	1	1	0	0	2		4	7	0	2	0	1	5.6	63.5	1	63.5	5.6	7.45791	227	-3.64	-2.9	-2.77	11.6667	11.6667	10	11	11.88	10.1		0	0	49	2	0	2	0	1	0	0	1
7537	13	1	1	18	2	1	2	2	1	1	1	0	0	2		4	7	0	2	0	1	7	69	1	69	7	14.5873	444	-3.39	-3.87	-1.48	10	11.6667	10	11	11.88	10.1		0	0	169	2	0	2	0	1	0	0	1
7537	24	1	1	18	2	1	2	2	1	1	1	0	0	2		4	7	0	2	0	1	8.12	74	1	74	8.12	24.0493	732	-3.5	-4.3	-1.01	11	11.6667	10	11	11.88	10.1		0	0	576	2	0	2	0	1	0	0	1
7537	36	1	1	18	2	1	2	2	1	1	1	0	0	2		4	7	0	2	0	1	9.04	81	1	81	9.04	36.271	1104	-3.79	-4.1	-1.59	11.88	11.6667	10	11	11.88	10.1		0	0	1296	2	0	2	0	1	0	0	1
7537	60	1	1	18	2	1	2	2	1	1	1	0	0	2		4	7	0	2	0	1	13	97	1	97	13	60.4189	1839	-2.64	-2.84	-1.12	10.1	11.6667	10	11	11.88	10.1		0	0	3600	2	0	2	0	1	0	0	1
7537	96	1	1	18	2	1	2	2	1	1	1	0	0	2		4	7	0	2	0	1	18.05	115.1	1	115.1	18.05	96.3942	2934	-2.65	-2.18	-1.69		11.6667	10	11	11.88	10.1		0	0	9216	2	0	2	0	1	0	0	1
7547	7	2	1	37	1	1	3	1	1	1	1	1	0	2		2		2		2	1	8	67	1	67	8	8.83778	269	-0.18	-1.21	0.68	10.6667	10.6667	10	11.3333	11.88	13.6	39	0	0	49	1	1	2	1	1	0	0	0
7547	13	2	1	37	1	1	3	1	1	1	1	1	0	2		2		2		2	1	9.3	74	1	74	9.3	13.2074	402	0.07	-0.55	0.53	10	10.6667	10	11.3333	11.88	13.6	39	0	0	169	1	1	2	1	1	0	0	0
7547	24	2	1	37	1	1	3	1	1	1	1	1	0	2		2		2		2	1	11.8	84	1	84	11.8	25.6591	781	-0.02	-0.95	0.78	11.3333	10.6667	10	11.3333	11.88	13.6	39	0	0	576	1	1	2	1	1	0	0	0
7547	36	2	1	37	1	1	3	1	1	1	1	1	0	2		2		2		2	1	13.47	91	1	91	13.47	36.6982	1117	-0.29	-1.18	0.64	11.88	10.6667	10	11.3333	11.88	13.6	39	0	0	1296	1	1	2	1	1	0	0	0
7547	60	2	1	37	1	1	3	1	1	1	1	1	0	2		2		2		2	1	18.5	108.5	1	108.5	18.5	59.6961	1817	0.12	-0.16	0.29	13.6	10.6667	10	11.3333	11.88	13.6	39	0	0	3600	1	1	2	1	1	0	0	0
7547	96	2	1	37	1	1	3	1	1	1	1	1	0	2		2		2		2	1	32.05	131	1	131	32.05	96.8214	2947	1.38	0.69	1.36		10.6667	10	11.3333	11.88	13.6	39	0	0	9216	1	1	2	1	1	0	0	0
7556	7	2	2	30	2	1	3	1	1	0	1	0	0	3	2	9	15	0	3	1	1	7.6	63.4	2	63.4	7.6	7.09651	216	-0.08	-1.74	1.24	11.3333	11.3333	11	11.6667	11.58	13.27	38	0	0	49	2	1	2	0	0	0	0	0
7556	13	2	2	30	2	1	3	1	1	0	1	0	0	3	2	9	15	0	3	1	1	7.6	71	2	71	7.6	12.7474	388	-1.51	-1.5	-0.88	11	11.3333	11	11.6667	11.58	13.27	38	0	0	169	2	1	2	0	0	0	0	0
7556	24	2	2	30	2	1	3	1	1	0	1	0	0	3	2	9	15	0	3	1	1	9.65	80.5	2	80.5	9.65	24.115	734	-1.45	-1.64	-0.62	11.6667	11.3333	11	11.6667	11.58	13.27	38	0	0	576	2	1	2	0	0	0	0	0
7556	36	2	2	30	2	1	3	1	1	0	1	0	0	3	2	9	15	0	3	1	1	10.7	87	2	87	10.7	36.3039	1105	-2.11	-2.16	-1.02	11.58	11.3333	11	11.6667	11.58	13.27	38	0	0	1296	2	1	2	0	0	0	0	0
7556	60	2	2	30	2	1	3	1	1	0	1	0	0	3	2	9	15	0	3	1	1	15.95	103	2	103	15.95	60.0246	1827	-0.92	-1.35	-0.16	13.27	11.3333	11	11.6667	11.58	13.27	38	0	0	3600	2	1	2	0	0	0	0	0
7556	96	2	2	30	2	1	3	1	1	0	1	0	0	3	2	9	15	0	3	1	1	25.4	121.25	2	121.25	25.4	97.5113	2968	0	-1.03	0.78		11.3333	11	11.6667	11.58	13.27	38	0	0	9216	2	1	2	0	0	0	0	0
7557	7	1	1	35	2	2	3	2	1	1	1	1	1	3	2	1	5	0	1	2	1	9	70	1	70	9	7.29363	222	0.64	0.19	0.72	11	11	12.3333	12	12.2	13.27	41	0	0	49	2	1	2	0	0	0	0	0
7557	13	1	1	35	2	2	3	2	1	1	1	1	1	3	2	1	5	0	1	2	1	9.55	76	1	76	9.55	13.1417	400	-0.33	-0.44	-0.09	12.3333	11	12.3333	12	12.2	13.27	41	0	0	169	2	1	2	0	0	0	0	0
7557	24	1	1	35	2	2	3	2	1	1	1	1	1	3	2	1	5	0	1	2	1	11.5	76	1	76	11.5	24.2136	737	-0.51	-3.68	2.62	12	11	12.3333	12	12.2	13.27	41	0	0	576	2	1	2	0	0	0	0	0
7557	36	1	1	35	2	2	3	2	1	1	1	1	1	3	2	1	5	0	1	2	1	13.2	93	1	93	13.2	35.8111	1090	-0.67	-0.8	-0.28	12.2	11	12.3333	12	12.2	13.27	41	0	0	1296	2	1	2	0	0	0	0	0
7557	60	1	1	35	2	2	3	2	1	1	1	1	1	3	2	1	5	0	1	2	1	17.65	108	1	108	17.65	59.8604	1822	-0.27	-0.41	-0.05	13.27	11	12.3333	12	12.2	13.27	41	0	0	3600	2	1	2	0	0	0	0	0
7557	96	1	1	35	2	2	3	2	1	1	1	1	1	3	2	1	5	0	1	2	1	23.3	124.95	1	124.95	23.3	96	2922	-0.62	-0.41	-0.58		11	12.3333	12	12.2	13.27	41	0	0	9216	2	1	2	0	0	0	0	0
7558	7	2	1	25	2	1	1	1	1	0	0	0	1	2	2	1	13	0	3	0	1	6.9	63	1	63	6.9	7.09651	216	-0.88	-1.91	0.32	9.66667	9.66667	11	11.3333	11.25	12.2		0	0	49	2	0	2	1	0	0	0	0
7558	13	2	1	25	2	1	1	1	1	0	0	0	1	2	2	1	13	0	3	0	1	7.4	69	1	69	7.4	13.1417	400	-1.82	-2.42	-0.49	11	9.66667	11	11.3333	11.25	12.2		0	0	169	2	0	2	1	0	0	0	0
7558	24	2	1	25	2	1	1	1	1	0	0	0	1	2	2	1	13	0	3	0	1	8.5	76	1	76	8.5	24.1807	736	-2.56	-3.05	-0.77	11.3333	9.66667	11	11.3333	11.25	12.2		0	0	576	2	0	2	1	0	0	0	0
7558	36	2	1	25	2	1	1	1	1	0	0	0	1	2	2	1	13	0	3	0	1	10.4	85	1	85	10.4	36.271	1104	-2.35	-2.68	-0.8	11.25	9.66667	11	11.3333	11.25	12.2		0	0	1296	2	0	2	1	0	0	0	0
7558	60	2	1	25	2	1	1	1	1	0	0	0	1	2	2	1	13	0	3	0	1	13.2	98.5	1	98.5	13.2	59.9589	1825	-2.3	-2.29	-1.22	12.2	9.66667	11	11.3333	11.25	12.2		0	0	3600	2	0	2	1	0	0	0	0
7558	96	2	1	25	2	1	1	1	1	0	0	0	1	2	2	1	13	0	3	0	1	17.85	115.9	1	115.9	17.85	97.7741	2976	-2.42	-1.97	-1.68		9.66667	11	11.3333	11.25	12.2		0	0	9216	2	0	2	1	0	0	0	0
7559	7	2	1	25	3	1	3	1	1	1	1	1	1	2	2	1	12	0	2	2	1	8.9	68	1	68	8.9	7.26078	221	1.15	0.14	1.44	10.6667	10.6667	10	11.3333	11.88	12.5	39	0	0	49	2	1	2	1	1	0	0	0
7559	13	2	1	25	3	1	3	1	1	1	1	1	1	2	2	1	12	0	2	2	1	9.1	75	1	75	9.1	13.2731	404	-0.12	-0.2	-0.01	10	10.6667	10	11.3333	11.88	12.5	39	0	0	169	2	1	2	1	1	0	0	0
7559	24	2	1	25	3	1	3	1	1	1	1	1	1	2	2	1	12	0	2	2	1	11.45	83	1	83	11.45	25.2977	770	-0.21	-1.17	0.7	11.3333	10.6667	10	11.3333	11.88	12.5	39	0	0	576	2	1	2	1	1	0	0	0
7559	36	2	1	25	3	1	3	1	1	1	1	1	1	2	2	1	12	0	2	2	1	12.2	92.4	1	92.4	12.2	37.0924	1129	-1.11	-0.88	-0.87	11.88	10.6667	10	11.3333	11.88	12.5	39	0	0	1296	2	1	2	1	1	0	0	0
7559	60	2	1	25	3	1	3	1	1	1	1	1	1	2	2	1	12	0	2	2	1	16.35	106.4	1	106.4	16.35	59.9261	1824	-0.74	-0.63	-0.58	12.5	10.6667	10	11.3333	11.88	12.5	39	0	0	3600	2	1	2	1	1	0	0	0
7559	96	2	1	25	3	1	3	1	1	1	1	1	1	2	2	1	12	0	2	2	1	24.55	125.25	1	125.25	24.55	97.9713	2982	-0.24	-0.39	-0.05		10.6667	10	11.3333	11.88	12.5	39	0	0	9216	2	1	2	1	1	0	0	0
7569	7	1	1	24	2	3	3	1	1	0	0	1	0	1	2	4	8	0	2	0	1	6.1	67	1	67	6.1	7.45791	227	-2.94	-1.3	-3.05	10.6667	10.6667	9.33333	10.3333	10.3	11.88	40	0	0	49	2	0	1	1	1	1	1	0
7569	13	1	1	24	2	3	3	1	1	0	0	1	0	1	2	4	8	0	2	0	1	6.9	73	1	73	6.9	13.7659	419	-3.36	-1.94	-3.27	9.33333	10.6667	9.33333	10.3333	10.3	11.88	40	0	0	169	2	0	1	1	1	1	1	0
7569	24	1	1	24	2	3	3	1	1	0	0	1	0	1	2	4	8	0	2	0	1	8.3	82	1	82	8.3	24.7392	753	-3.4	-1.85	-3.54	10.3333	10.6667	9.33333	10.3333	10.3	11.88	40	0	0	576	2	0	1	1	1	1	1	0
7569	36	1	1	24	2	3	3	1	1	0	0	1	0	1	2	4	8	0	2	0	1	9.9	89.7	1	89.7	9.9	38.3409	1167	-3.28	-2.07	-3.02	10.3	10.6667	9.33333	10.3333	10.3	11.88	40	0	0	1296	2	0	1	1	1	1	1	0
7569	60	1	1	24	2	3	3	1	1	0	0	1	0	1	2	4	8	0	2	0	1	11.9	103.5	1	103.5	11.9	59.6632	1816	-3.26	-1.36	-3.9	11.88	10.6667	9.33333	10.3333	10.3	11.88	40	0	0	3600	2	0	1	1	1	1	1	0
7569	96	1	1	24	2	3	3	1	1	0	0	1	0	1	2	4	8	0	2	0	1	17.8	120.3	1	120.3	17.8	96.7556	2945	-2.79	-1.29	-3.12		10.6667	9.33333	10.3333	10.3	11.88	40	0	0	9216	2	0	1	1	1	1	1	0
7571	7	1	1	28	2	2	3	2	1	0	1	0	1	2	2	1	15	0	3	1	1			2	74.5	10	12.0903	368	0.31	-0.57	0.87			11.3333	12.3333		12.2	40	0	0	49	2	1	2		0	0		0
7571	13	1	1	28	2	2	3	2	1	0	1	0	1	2	2	1	15	0	3	1	1	10	74.5	2	86	12.2	29.8645	909	-0.72	-1.72	0.54	11.3333		11.3333	12.3333		12.2	40	0	0	169	2	1	2		0	0		0
7571	24	1	1	28	2	2	3	2	1	0	1	0	1	2	2	1	15	0	3	1	1	12.2	86	2	95.7	14.3	42.3491	1289	-0.6	-1.1	0.14	12.3333		11.3333	12.3333		12.2	40	0	0	576	2	1	2		0	0		0
7571	36	1	1	28	2	2	3	2	1	0	1	0	1	2	2	1	15	0	3	1	1	14.3	95.7	2	109	19.6	62.0945	1890	0.36	-0.4	0.9			11.3333	12.3333		12.2	40	0	0	1296	2	1	2		0	0		0
7571	60	1	1	28	2	2	3	2	1	0	1	0	1	2	2	1	15	0	3	1	1	19.6	109	2	127.15	30.15	96.6899	2943	1.1	-0.07	1.56	12.2		11.3333	12.3333		12.2	40	0	0	3600	2	1	2		0	0		0
7571	96	1	1	28	2	2	3	2	1	0	1	0	1	2	2	1	15	0	3	1	1	30.15	127.15	2										11.3333	12.3333		12.2	40	0	0	9216	2	1	2		0	0		0
7578	7	2	2	27	2	1	4	3	1	0	0	0	0	2	1	4	18	0	3	0	1	7.2	65	2	65	7.2	7.26078	221	-0.58	-1.15	0.1	13.6667	13.6667	12	12.6667	12.97	14.2	39	0	0	49	2	0	2	0	0	0	0	0
7578	13	2	2	27	2	1	4	3	1	0	0	0	0	2	1	4	18	0	3	0	1	9.1	74	2	74	9.1	13.3388	406	-0.13	-0.61	0.3	12	13.6667	12	12.6667	12.97	14.2	39	0	0	169	2	0	2	0	0	0	0	0
7578	24	2	2	27	2	1	4	3	1	0	0	0	0	2	1	4	18	0	3	0	1	10	80	2	80	10	24.4764	745	-1.21	-1.89	-0.04	12.6667	13.6667	12	12.6667	12.97	14.2	39	0	0	576	2	0	2	0	0	0	0	0
7578	36	2	2	27	2	1	4	3	1	0	0	0	0	2	1	4	18	0	3	0	1	11.4	89	2	89	11.4	36.1068	1099	-1.57	-1.61	-0.8	12.97	13.6667	12	12.6667	12.97	14.2	39	0	0	1296	2	0	2	0	0	0	0	0
7578	60	2	2	27	2	1	4	3	1	0	0	0	0	2	1	4	18	0	3	0	1	14.55	102.5	2	102.5	14.55	59.8932	1823	-1.57	-1.45	-1.03	14.2	13.6667	12	12.6667	12.97	14.2	39	0	0	3600	2	0	2	0	0	0	0	0
7578	96	2	2	27	2	1	4	3	1	0	0	0	0	2	1	4	18	0	3	0	1	19.65	120	2	120	19.65	96.23	2929	-1.62	-1.15	-1.36		13.6667	12	12.6667	12.97	14.2	39	0	0	9216	2	0	2	0	0	0	0	0
7592	7	1	1	18	2	3	3	2	1	1	1	1	0	3	3	2	9	0	2	2	1	9.68	73.2	1	73.2	9.68	9.46201	288	0.65	0.27	0.66	10.6667	10.6667	10.6667	12.6667	11.88	13.6	39	0	1	49	2	1	2	1	1	0	0	0
7592	13	1	1	18	2	3	3	2	1	1	1	1	0	3	3	2	9	0	2	2	1	11.5	82	1	82	11.5	13.4702	410	1.3	1.86	0.36	10.6667	10.6667	10.6667	12.6667	11.88	13.6	39	0	1	169	2	1	2	1	1	0	0	0
7592	24	1	1	18	2	3	3	2	1	1	1	1	0	3	3	2	9	0	2	2	1	13.7	92	1	92	13.7	24.5092	746	0.97	1.44	0.15	12.6667	10.6667	10.6667	12.6667	11.88	13.6	39	0	1	576	2	1	2	1	1	0	0	0
7592	36	1	1	18	2	3	3	2	1	1	1	1	0	3	3	2	9	0	2	2	1	15	101	1	101	15	36.1396	1100	0.36	1.3	-0.75	11.88	10.6667	10.6667	12.6667	11.88	13.6	39	0	1	1296	2	1	2	1	1	0	0	0
7592	60	1	1	18	2	3	3	2	1	1	1	1	0	3	3	2	9	0	2	2	1	21.3	116	1	116	21.3	60.1561	1831	1.08	1.28	0.47	13.6	10.6667	10.6667	12.6667	11.88	13.6	39	0	1	3600	2	1	2	1	1	0	0	0
7592	96	1	1	18	2	3	3	2	1	1	1	1	0	3	3	2	9	0	2	2	1	34.2	136.2	1	136.2	34.2	98.6283	3002	1.75	1.36	1.43		10.6667	10.6667	12.6667	11.88	13.6	39	0	1	9216	2	1	2	1	1	0	0	0
7593	7	2	1	32	2	1	2	1	1	0	1	0	1	1	1	1				0	2	10.36	76.4	2	76.4	10.36	11.0062	335	1.38	1.44	0.83	10	10	11			12.5	37	0	0	49	2	0	1	1	0			0
7593	13	2	1	32	2	1	2	1	1	0	1	0	1	1	1	1				0	2	11	76.5	2	76.5	11	14.2259	433	1.23	-0.05	1.72	11	10	11			12.5	37	0	0	169	2	0	1	1	0			0
7593	24	2	1	32	2	1	2	1	1	0	1	0	1	1	1	1				0	2			2	110	20.6	64.8871	1975	0.57	-0.33	1.06		10	11			12.5	37	0	0	576	2	0	1	1	0			0
7593	36	2	1	32	2	1	2	1	1	0	1	0	1	1	1	1				0	2			2									10	11			12.5	37	0	0	1296	2	0	1	1	0			0
7593	60	2	1	32	2	1	2	1	1	0	1	0	1	1	1	1				0	2	20.6	110	2								12.5	10	11			12.5	37	0	0	3600	2	0	1	1	0			0
7593	96	2	1	32	2	1	2	1	1	0	1	0	1	1	1	1				0	2			2									10	11			12.5	37	0	0	9216	2	0	1	1	0			0
7594	7	1	1	22	1	2	3	2	1	1	1	1	1	3	3	1	16	0	3	2	1	9.7	75	1	75	9.7	7.58932	231	1.23	2.27	-0.04	10.6667	10.6667	10.3333	11	11.58	13.27	40	0	1	49	1	1	2	1	1	0	0	0
7594	13	1	1	22	1	2	3	2	1	1	1	1	1	3	3	1	16	0	3	2	1	10.8	86	1	86	10.8	13.1745	401	0.78	3.65	-1.7	10.3333	10.6667	10.3333	11	11.58	13.27	40	0	1	169	1	1	2	1	1	0	0	0
7594	24	1	1	22	1	2	3	2	1	1	1	1	1	3	3	1	16	0	3	2	1	13.1	94	1	94	13.1	24.115	734	0.64	2.22	-1.02	11	10.6667	10.3333	11	11.58	13.27	40	0	1	576	1	1	2	1	1	0	0	0
7594	36	1	1	22	1	2	3	2	1	1	1	1	1	3	3	1	16	0	3	2	1	16.1	103	1	103	16.1	37.2238	1133	0.83	1.63	-0.32	11.58	10.6667	10.3333	11	11.58	13.27	40	0	1	1296	1	1	2	1	1	0	0	0
7594	60	1	1	22	1	2	3	2	1	1	1	1	1	3	3	1	16	0	3	2	1	21.6	116.5	1	116.5	21.6	60.3532	1837	1.17	1.37	0.53	13.27	10.6667	10.3333	11	11.58	13.27	40	0	1	3600	1	1	2	1	1	0	0	0
7594	96	1	1	22	1	2	3	2	1	1	1	1	1	3	3	1	16	0	3	2	1	31.5	137.2	1	137.2	31.5	96.2628	2930	1.4	1.74	0.61		10.6667	10.3333	11	11.58	13.27	40	0	1	9216	1	1	2	1	1	0	0	0
7598	7	2	2	22	2	3	1	1	1	0	1	0	0	2	1	4	12	0	2	0	1	7.4	65.1	2	65.1	7.4	7.29363	222	-0.37	-1.13	0.37	12.3333	12.3333	10	12	13.27	13.27	40	0	0	49	2	0	2	0	1	0	0	0
7598	13	2	2	22	2	3	1	1	1	0	1	0	0	2	1	4	12	0	2	0	1	8.5	71	2	71	8.5	13.1417	400	-0.65	-1.66	0.44	10	12.3333	10	12	13.27	13.27	40	0	0	169	2	0	2	0	1	0	0	0
7598	24	2	2	22	2	3	1	1	1	0	1	0	0	2	1	4	12	0	2	0	1	11.15	81	2	81	11.15	24.6078	749	-0.32	-1.61	0.94	12	12.3333	10	12	13.27	13.27	40	0	0	576	2	0	2	0	1	0	0	0
7598	36	2	2	22	2	3	1	1	1	0	1	0	0	2	1	4	12	0	2	0	1	12.85	89.4	2	89.4	12.85	36.0739	1098	-0.59	-1.5	0.5	13.27	12.3333	10	12	13.27	13.27	40	0	0	1296	2	0	2	0	1	0	0	0
7598	60	2	2	22	2	3	1	1	1	0	1	0	0	2	1	4	12	0	2	0	1	16.3	104	2	104	16.3	60.0903	1829	-0.77	-1.15	-0.14	13.27	12.3333	10	12	13.27	13.27	40	0	0	3600	2	0	2	0	1	0	0	0
7598	96	2	2	22	2	3	1	1	1	0	1	0	0	2	1	4	12	0	2	0	1	24.25	124.25	2	124.25	24.25	96.2957	2931	-0.21	-0.42	0.01		12.3333	10	12	13.27	13.27	40	0	0	9216	2	0	2	0	1	0	0	0
7599	7	2	2	19	2	1	3	1	1	1	1	1	1	3	2	1	12	0	2	2	2	9.3	67	1	67	9.3	7.09651	216	1.56	-0.19	2.22	11.6667	11.6667	12	11	12.5	12.97	38	0	0	49	2	1	2	0	0	0	0	0
7599	13	2	2	19	2	1	3	1	1	1	1	1	1	3	2	1	12	0	2	2	2	10.6	73	1	73	10.6	13.0431	397	1.15	-0.86	2.23	12	11.6667	12	11	12.5	12.97	38	0	0	169	2	1	2	0	0	0	0	0
7599	24	2	2	19	2	1	3	1	1	1	1	1	1	3	2	1	12	0	2	2	2	12.8	83	1	83	12.8	24.1478	735	0.84	-0.88	1.91	11	11.6667	12	11	12.5	12.97	38	0	0	576	2	1	2	0	0	0	0	0
7599	36	2	2	19	2	1	3	1	1	1	1	1	1	3	2	1	12	0	2	2	2	14.9	91	1	91	14.9	36.0739	1098	0.55	-1.08	1.75	12.5	11.6667	12	11	12.5	12.97	38	0	0	1296	2	1	2	0	0	0	0	0
7599	60	2	2	19	2	1	3	1	1	1	1	1	1	3	2	1	12	0	2	2	2	19	106	1	106	19	59.8604	1822	0.29	-0.71	1.01	12.97	11.6667	12	11	12.5	12.97	38	0	0	3600	2	1	2	0	0	0	0	0
7599	96	2	2	19	2	1	3	1	1	1	1	1	1	3	2	1	12	0	2	2	2	33.5	125.5	1	125.5	33.5	96.9199	2950	1.61	-0.26	2.18		11.6667	12	11	12.5	12.97	38	0	0	9216	2	1	2	0	0	0	0	0
7603	7	2	1	23	2	3	1	1	1	1	1	0	0	2	2	4	6	0	1	0	2			1	74	8	16.46	501	-1.79	-1.81	-0.96			10.6667	13.3333	12.2	13.27	37	0	0	49	2	0	2		1	0	0	0
7603	13	2	1	23	2	3	1	1	1	1	1	0	0	2	2	4	6	0	1	0	2	8	74	1	79	9.4	24.4107	743	-1.72	-2.18	-0.48	10.6667		10.6667	13.3333	12.2	13.27	37	0	0	169	2	0	2		1	0	0	0
7603	24	2	1	23	2	3	1	1	1	1	1	0	0	2	2	4	6	0	1	0	2	9.4	79	1	89.5	12.2	38.2423	1164	-1.23	-1.81	-0.1	13.3333		10.6667	13.3333	12.2	13.27	37	0	0	576	2	0	2		1	0	0	0
7603	36	2	1	23	2	3	1	1	1	1	1	0	0	2	2	4	6	0	1	0	2	12.2	89.5	1	99.5	14.95	60.4846	1841	-1.41	-2.13	-0.12	12.2		10.6667	13.3333	12.2	13.27	37	0	0	1296	2	0	2		1	0	0	0
7603	60	2	1	23	2	3	1	1	1	1	1	0	0	2	2	4	6	0	1	0	2	14.95	99.5	1	124.35	27.4	98.5298	2999	0.4	-0.59	0.95	13.27		10.6667	13.3333	12.2	13.27	37	0	0	3600	2	0	2		1	0	0	0
7603	96	2	1	23	2	3	1	1	1	1	1	0	0	2	2	4	6	0	1	0	2	27.4	124.35	1										10.6667	13.3333	12.2	13.27	37	0	0	9216	2	0	2		1	0	0	0
7605	7	2	1	31	2	2	7	1	1	1	0	0	0	2	2	4	24	0	3	1	1	7.2	71.5	1	71.5	7.2	9.00205	274	-1.1	0.56	-1.99	10.3333	10.3333	10	10.6667	11.88	11.88	38	0	0	49	2	1	2	1	1	1	0	0
7605	13	2	1	31	2	2	7	1	1	1	0	0	0	2	2	4	24	0	3	1	1	8.3	75	1	75	8.3	13.6674	416	-0.95	-0.37	-1.05	10	10.3333	10	10.6667	11.88	11.88	38	0	0	169	2	1	2	1	1	1	0	0
7605	24	2	1	31	2	2	7	1	1	1	0	0	0	2	2	4	24	0	3	1	1	10.7	84	1	84	10.7	26.7762	815	-0.97	-1.22	-0.35	10.6667	10.3333	10	10.6667	11.88	11.88	38	0	0	576	2	1	2	1	1	1	0	0
7605	36	2	1	31	2	2	7	1	1	1	0	0	0	2	2	4	24	0	3	1	1	11.8	90.3	1	90.3	11.8	36.2053	1102	-1.29	-1.28	-0.74	11.88	10.3333	10	10.6667	11.88	11.88	38	0	0	1296	2	1	2	1	1	1	0	0
7605	60	2	1	31	2	2	7	1	1	1	0	0	0	2	2	4	24	0	3	1	1	14.8	105	1	105	14.8	60.0246	1827	-1.46	-0.93	-1.37	11.88	10.3333	10	10.6667	11.88	11.88	38	0	0	3600	2	1	2	1	1	1	0	0
7605	96	2	1	31	2	2	7	1	1	1	0	0	0	2	2	4	24	0	3	1	1	21.8	121.8	1	121.8	21.8	96.0329	2923	-0.89	-0.82	-0.6		10.3333	10	10.6667	11.88	11.88	38	0	0	9216	2	1	2	1	1	1	0	0
7618	7	2	1	33	2	3	3	1	1	1	1	1	0	3	2	4	12	0	2	2	1	7.4	65.4	2	65.4	7.4	7.42505	226	-0.41	-1.08	0.27	11.3333	11.3333	12	12.3333	13.9	13.27	41	0	0	49	2	1	2	0	0	0	0	0
7618	13	2	1	33	2	3	3	1	1	1	1	1	0	3	2	4	12	0	2	2	1	8.2	73	2	73	8.2	14.2259	433	-1.16	-1.35	-0.51	12	11.3333	12	12.3333	13.9	13.27	41	0	0	169	2	1	2	0	0	0	0	0
7618	24	2	1	33	2	3	3	1	1	1	1	1	0	3	2	4	12	0	2	2	1	11.4	81.5	2	81.5	11.4	25.5606	778	-0.28	-1.68	1.07	12.3333	11.3333	12	12.3333	13.9	13.27	41	0	0	576	2	1	2	0	0	0	0	0
7618	36	2	1	33	2	3	3	1	1	1	1	1	0	3	2	4	12	0	2	2	1	12.35	90.5	2	90.5	12.35	38.2423	1164	-1.13	-1.56	-0.22	13.9	11.3333	12	12.3333	13.9	13.27	41	0	0	1296	2	1	2	0	0	0	0	0
7618	60	2	1	33	2	3	3	1	1	1	1	1	0	3	2	4	12	0	2	2	1	15.9	104.9	2	104.9	15.9	59.8932	1823	-0.93	-0.94	-0.58	13.27	11.3333	12	12.3333	13.9	13.27	41	0	0	3600	2	1	2	0	0	0	0	0
7618	96	2	1	33	2	3	3	1	1	1	1	1	0	3	2	4	12	0	2	2	1	22.25	123.25	2	123.25	22.25	96.3614	2933	-0.77	-0.6	-0.64		11.3333	12	12.3333	13.9	13.27	41	0	0	9216	2	1	2	0	0	0	0	0
7626	7	1	1	21	2	2	3	2	1	1	1	0	0	3	3	2	10	0	2	2	2	9.56	71.5	1	71.5	9.56	8.37782	255	0.84	0.17	1	11.3333	11.3333	10.3333	12.6667	12.5	13.9	38	0	0	49	2	1	2	0	1	0	0	0
7626	13	1	1	21	2	2	3	2	1	1	1	0	0	3	3	2	10	0	2	2	2	11.3	79.5	1	79.5	11.3	13.3717	407	1.16	0.88	0.89	10.3333	11.3333	10.3333	12.6667	12.5	13.9	38	0	0	169	2	1	2	0	1	0	0	0
7626	24	1	1	21	2	2	3	2	1	1	1	0	0	3	3	2	10	0	2	2	2	12.5	88	1	88	12.5	24.1478	735	0.23	0.25	0.1	12.6667	11.3333	10.3333	12.6667	12.5	13.9	38	0	0	576	2	1	2	0	1	0	0	0
7626	36	1	1	21	2	2	3	2	1	1	1	0	0	3	3	2	10	0	2	2	2	15.1	97.6	1	97.6	15.1	36.1396	1100	0.41	0.38	0.21	12.5	11.3333	10.3333	12.6667	12.5	13.9	38	0	0	1296	2	1	2	0	1	0	0	0
7626	60	1	1	21	2	2	3	2	1	1	1	0	0	3	3	2	10	0	2	2	2	21	112.5	1	112.5	21	60.3532	1837	0.97	0.5	0.98	13.9	11.3333	10.3333	12.6667	12.5	13.9	38	0	0	3600	2	1	2	0	1	0	0	0
7626	96	1	1	21	2	2	3	2	1	1	1	0	0	3	3	2	10	0	2	2	2	37.3	132.25	1	132.25	37.3	96.5914	2940	2.38	0.83	2.56		11.3333	10.3333	12.6667	12.5	13.9	38	0	0	9216	2	1	2	0	1	0	0	0
7629	7	1	1	19	2	1	3	2	1	1	1	1	1	2	2	1	14	0	3	1	1	8.2	70	1	70	8.2	7.0308	214	-0.12	0.36	-0.43	11.6667	11.6667	11.6667	12.6667	12.2	13.9	40	0	0	49	2	1	2	0	0	0	0	0
7629	13	1	1	19	2	1	3	2	1	1	1	1	1	2	2	1	14	0	3	1	1	9.3	78	1	78	9.3	15.4415	470	-1.02	-0.63	-0.9	11.6667	11.6667	11.6667	12.6667	12.2	13.9	40	0	0	169	2	1	2	0	0	0	0	0
7629	24	1	1	19	2	1	3	2	1	1	1	1	1	2	2	1	14	0	3	1	1	10.4	86	1	86	10.4	23.7207	722	-1.33	-0.52	-1.51	12.6667	11.6667	11.6667	12.6667	12.2	13.9	40	0	0	576	2	1	2	0	0	0	0	0
7629	36	1	1	19	2	1	3	2	1	1	1	1	1	2	2	1	14	0	3	1	1	12.6	95	1	95	12.6	36.0082	1096	-1.07	-0.29	-1.42	12.2	11.6667	11.6667	12.6667	12.2	13.9	40	0	0	1296	2	1	2	0	0	0	0	0
7629	60	1	1	19	2	1	3	2	1	1	1	1	1	2	2	1	14	0	3	1	1	19.6	112.5	1	112.5	19.6	60.616	1845	0.45	0.47	0.22	13.9	11.6667	11.6667	12.6667	12.2	13.9	40	0	0	3600	2	1	2	0	0	0	0	0
7629	96	1	1	19	2	1	3	2	1	1	1	1	1	2	2	1	14	0	3	1	1	37.35	134	1	134	37.35	96.4271	2935	2.39	1.16	2.39		11.6667	11.6667	12.6667	12.2	13.9	40	0	0	9216	2	1	2	0	0	0	0	0
7642	7	2	1	19	2	1	3	2	1	0	0	0	0	2	3	2	15	2	3	0	1	7.85	69	1	69	7.85	7.91786	241	-0.08	0.16	-0.24	9	9	10.6667	10.6667	11.88	11.25	40	0	0	49	2	0	2	1	1	1	0	0
7642	13	2	1	19	2	1	3	2	1	0	0	0	0	2	3	2	15	2	3	0	1	8.6	73	1	73	8.6	13.4045	408	-0.61	-1.02	-0.03	10.6667	9	10.6667	10.6667	11.88	11.25	40	0	0	169	2	0	2	1	1	1	0	0
7642	24	2	1	19	2	1	3	2	1	0	0	0	0	2	3	2	15	2	3	0	1	10.8	84	1	84	10.8	28.616	871	-1.15	-1.62	-0.2	10.6667	9	10.6667	10.6667	11.88	11.25	40	0	0	576	2	0	2	1	1	1	0	0
7642	36	2	1	19	2	1	3	2	1	0	0	0	0	2	3	2	15	2	3	0	1	11.33	88.5	1	88.5	11.33	36.4025	1108	-1.65	-1.79	-0.74	11.88	9	10.6667	10.6667	11.88	11.25	40	0	0	1296	2	0	2	1	1	1	0	0
7642	60	2	1	19	2	1	3	2	1	0	0	0	0	2	3	2	15	2	3	0	1	16.15	103	1	103	16.15	60.1889	1832	-0.84	-1.37	-0.04	11.25	9	10.6667	10.6667	11.88	11.25	40	0	0	3600	2	0	2	1	1	1	0	0
7642	96	2	1	19	2	1	3	2	1	0	0	0	0	2	3	2	15	2	3	0	1	22.7	120.35	1	120.35	22.7	96.2628	2930	-0.64	-1.09	-0.01		9	10.6667	10.6667	11.88	11.25	40	0	0	9216	2	0	2	1	1	1	0	0
7649	7	1	1	43	1	2	3	2	1	1	1	1	0	2		4	16	0	3	2	2	11.1	73.4	1	73.4	11.1	7.62218	232	2.49	1.52	2.1	11.6667	11.6667	10.3333	11.3333	11.25	11.25	36	0	0	49	1	1	2	0	1	0	0	0
7649	13	1	1	43	1	2	3	2	1	1	1	1	0	2		4	16	0	3	2	2	12.2	80	1	80	12.2	14.883	453	1.56	0.39	1.79	10.3333	11.6667	10.3333	11.3333	11.25	11.25	36	0	0	169	1	1	2	0	1	0	0	0
7649	24	1	1	43	1	2	3	2	1	1	1	1	0	2		4	16	0	3	2	2	15	90.5	1	90.5	15	25.4292	774	1.63	0.69	1.7	11.3333	11.6667	10.3333	11.3333	11.25	11.25	36	0	0	576	1	1	2	0	1	0	0	0
7649	36	1	1	43	1	2	3	2	1	1	1	1	0	2		4	16	0	3	2	2	17	99.8	1	99.8	17	36.9281	1124	1.3	0.83	1.14	11.25	11.6667	10.3333	11.3333	11.25	11.25	36	0	0	1296	1	1	2	0	1	0	0	0
7649	60	1	1	43	1	2	3	2	1	1	1	1	0	2		4	16	0	3	2	2	19.75	114.5	1	114.5	19.75	60.2218	1833	0.53	0.95	-0.1	11.25	11.6667	10.3333	11.3333	11.25	11.25	36	0	0	3600	1	1	2	0	1	0	0	0
7649	96	1	1	43	1	2	3	2	1	1	1	1	0	2		4	16	0	3	2	2	28.35	135.1	1	135.1	28.35	96.4928	2937	0.71	1.34	-0.15		11.6667	10.3333	11.3333	11.25	11.25	36	0	0	9216	1	1	2	0	1	0	0	0
7650	7	1	2	29	2	3	3	2	1	1	1	1	0	2	1	4	12	0	2	2	1	8.72	70	1	70	8.72	7.68788	234	0.21	-0.07	0.35	10.3333	10.3333	10.6667	11.6667	12.2	12.5	39	0	0	49	2	1	2	1	1	0	0	0
7650	13	1	2	29	2	3	3	2	1	1	1	1	0	2	1	4	12	0	2	2	1	9.6	77	1	77	9.6	12.5503	382	-0.16	0.25	-0.41	10.6667	10.3333	10.6667	11.6667	12.2	12.5	39	0	0	169	2	1	2	1	1	0	0	0
7650	24	1	2	29	2	3	3	2	1	1	1	1	0	2	1	4	12	0	2	2	1	12.2		1		12.2	27.9918	852	-0.5			11.6667	10.3333	10.6667	11.6667	12.2	12.5	39	0	0	576	2	1	2	1	1	0	0	0
7650	36	1	2	29	2	3	3	2	1	1	1	1	0	2	1	4	12	0	2	2	1	15.2	97.5	1	97.5	15.2	37.1581	1131	0.37	0.18	0.34	12.2	10.3333	10.6667	11.6667	12.2	12.5	39	0	0	1296	2	1	2	1	1	0	0	0
7650	60	1	2	29	2	3	3	2	1	1	1	1	0	2	1	4	12	0	2	2	1	17.5	110.5	1	110.5	17.5	59.9918	1826	-0.35	0.12	-0.68	12.5	10.3333	10.6667	11.6667	12.2	12.5	39	0	0	3600	2	1	2	1	1	0	0	0
7650	96	1	2	29	2	3	3	2	1	1	1	1	0	2	1	4	12	0	2	2	1	24.4	127	1	127	24.4	95.9343	2920	-0.28	-0.04	-0.43		10.3333	10.6667	11.6667	12.2	12.5	39	0	0	9216	2	1	2	1	1	0	0	0
7652	7	1	1	22	1	1	2	1	1	1	1	1	0	2	2	4	12	0	2	1	1	8.73	74	1	74	8.73	10.4805	319	-0.56	0.05	-0.8	11	11	11.3333	11.3333	11.88	11.58	39	0	0	49	1	1	2	0	0	0	0	0
7652	13	1	1	22	1	1	2	1	1	1	1	1	0	2	2	4	12	0	2	1	1	9.7	76.5	1	76.5	9.7	13.5359	412	-0.27	-0.42	-0.03	11.3333	11	11.3333	11.3333	11.88	11.58	39	0	0	169	1	1	2	0	0	0	0	0
7652	24	1	1	22	1	1	2	1	1	1	1	1	0	2	2	4	12	0	2	1	1	11.9	85.4	1	85.4	11.9	23.7864	724	-0.15	-0.73	0.45	11.3333	11	11.3333	11.3333	11.88	11.58	39	0	0	576	1	1	2	0	0	0	0	0
7652	36	1	1	22	1	1	2	1	1	1	1	1	0	2	2	4	12	0	2	1	1	14	93.8	1	93.8	14	37.5524	1143	-0.35	-0.87	0.29	11.88	11	11.3333	11.3333	11.88	11.58	39	0	0	1296	1	1	2	0	0	0	0	0
7652	60	1	1	22	1	1	2	1	1	1	1	1	0	2	2	4	12	0	2	1	1	17.6	107	1	107	17.6	59.729	1818	-0.29	-0.61	0.13	11.58	11	11.3333	11.3333	11.88	11.58	39	0	0	3600	1	1	2	0	0	0	0	0
7652	96	1	1	22	1	1	2	1	1	1	1	1	0	2	2	4	12	0	2	1	1	24.85	124.6	1	124.6	24.85	96.3285	2932	-0.18	-0.5	0.17		11	11.3333	11.3333	11.88	11.58	39	0	0	9216	1	1	2	0	0	0	0	0
7656	7	2	2	36	1	2	3	2	1	1	1	1	0	1	2	4	24	0	3	2	1	6.6	68	1	68	6.6	7.85216	239	-1.5	-0.23	-1.89	10.6667	10.6667	11	11	11.58	11.88		0	0	49	1	1	1	1	0	0	0	0
7656	13	2	2	36	1	2	3	2	1	1	1	1	0	1	2	4	24	0	3	2	1	8.5	76	1	76	8.5	14.2259	433	-0.86	-0.24	-1.04	11	10.6667	11	11	11.58	11.88		0	0	169	1	1	1	1	0	0	0	0
7656	24	2	2	36	1	2	3	2	1	1	1	1	0	1	2	4	24	0	3	2	1	11	85	1	85	11	24.4435	744	-0.41	-0.34	-0.35	11	10.6667	11	11	11.58	11.88		0	0	576	1	1	1	1	0	0	0	0
7656	36	2	2	36	1	2	3	2	1	1	1	1	0	1	2	4	24	0	3	2	1	12.7	95	1	95	12.7	36.6653	1116	-0.75	-0.13	-1.07	11.58	10.6667	11	11	11.58	11.88		0	0	1296	1	1	1	1	0	0	0	0
7656	60	2	2	36	1	2	3	2	1	1	1	1	0	1	2	4	24	0	3	2	1	17	110	1	110	17	60.2218	1833	-0.49	0.1	-0.87	11.88	10.6667	11	11	11.58	11.88		0	0	3600	1	1	1	1	0	0	0	0
7656	96	2	2	36	1	2	3	2	1	1	1	1	0	1	2	4	24	0	3	2	1	23.5	128.6	1	128.6	23.5	97.2156	2959	-0.47	0.25	-0.95		10.6667	11	11	11.58	11.88		0	0	9216	1	1	1	1	0	0	0	0
7663	7	2	1	21	2	1	3	1	1	1	1	1	1	2		1	18	0	3	1	1	6.9	66	1	66	6.9	7.26078	221	-0.93	-0.72	-0.72	12	12	10.6667	11.6667	12.5	13.9	40	0	0	49	2	1	2	0	1	0	0	0
7663	13	2	1	21	2	1	3	1	1	1	1	1	1	2		1	18	0	3	1	1	7.86	71	1	71	7.86	13.4702	410	-1.37	-1.8	-0.42	10.6667	12	10.6667	11.6667	12.5	13.9	40	0	0	169	2	1	2	0	1	0	0	0
7663	24	2	1	21	2	1	3	1	1	1	1	1	1	2		1	18	0	3	1	1	10.3	84	1	84	10.3	24.6735	751	-0.99	-0.71	-0.85	11.6667	12	10.6667	11.6667	12.5	13.9	40	0	0	576	2	1	2	0	1	0	0	0
7663	36	2	1	21	2	1	3	1	1	1	1	1	1	2		1	18	0	3	1	1	11.3	89	1	89	11.3	35.9425	1094	-1.62	-1.58	-0.91	12.5	12	10.6667	11.6667	12.5	13.9	40	0	0	1296	2	1	2	0	1	0	0	0
7663	60	2	1	21	2	1	3	1	1	1	1	1	1	2		1	18	0	3	1	1	15.1	104	1	104	15.1	59.9589	1825	-1.31	-1.14	-0.94	13.9	12	10.6667	11.6667	12.5	13.9	40	0	0	3600	2	1	2	0	1	0	0	0
7663	96	2	1	21	2	1	3	1	1	1	1	1	1	2		1	18	0	3	1	1	20.25	120.4	1	120.4	20.25	96	2922	-1.39	-1.06	-1.11		12	10.6667	11.6667	12.5	13.9	40	0	0	9216	2	1	2	0	1	0	0	0
7666	7	1	1	21	1	1	3	2	1	1	1	1	1	3	3	1	9	0	2	2	2	9.6	67	1	67	9.6	8.27926	252	0.91	-1.8	2.57	11	11	11.6667	11	12.2	10.3	41	0	0	49	1	1	2	0	0	0	0	1
7666	13	1	1	21	1	1	3	2	1	1	1	1	1	3	3	1	9	0	2	2	2	12	81.5	1	81.5	12	19.4497	592	0.59	-0.78	1.48	11.6667	11	11.6667	11	12.2	10.3	41	0	0	169	1	1	2	0	0	0	0	1
7666	24	1	1	21	1	1	3	2	1	1	1	1	1	3	3	1	9	0	2	2	2	13.1	86.6	1	86.6	13.1	24.4764	745	0.59	-0.3	1.1	11	11	11.6667	11	12.2	10.3	41	0	0	576	1	1	2	0	0	0	0	1
7666	36	1	1	21	1	1	3	2	1	1	1	1	1	3	3	1	9	0	2	2	2	15	94.7	1	94.7	15	37.1581	1131	0.26	-0.57	0.9	12.2	11	11.6667	11	12.2	10.3	41	0	0	1296	1	1	2	0	0	0	0	1
7666	60	1	1	21	1	1	3	2	1	1	1	1	1	3	3	1	9	0	2	2	2	19.5	110	1	110	19.5	61.5031	1872	0.36	-0.12	0.63	10.3	11	11.6667	11	12.2	10.3	41	0	0	3600	1	1	2	0	0	0	0	1
7666	96	1	1	21	1	1	3	2	1	1	1	1	1	3	3	1	9	0	2	2	2	29.9	129	1	129	29.9	96.3614	2933	1.06	0.28	1.26		11	11.6667	11	12.2	10.3	41	0	0	9216	1	1	2	0	0	0	0	1
7677	7	2	2	19	1	1	3	1	1	1	1	1	0	2		9	12	0	2	1	1	9.5	68	2	68	9.5	7.32649	223	1.66	0.1	2.14	10.3333	10.3333	11	10.6667	11.25	10.8	41	0	1	49	1	1	2	1	0	1	0	1
7677	13	2	2	19	1	1	3	1	1	1	1	1	0	2		9	12	0	2	1	1	11.45	78	2	78	11.45	13.6674	416	1.64	0.75	1.69	11	10.3333	11	10.6667	11.25	10.8	41	0	1	169	1	1	2	1	0	1	0	1
7677	24	2	2	19	1	1	3	1	1	1	1	1	0	2		9	12	0	2	1	1	13.4	85	2	85	13.4	24.1807	736	1.2	-0.27	1.89	10.6667	10.3333	11	10.6667	11.25	10.8	41	0	1	576	1	1	2	1	0	1	0	1
7677	36	2	2	19	1	1	3	1	1	1	1	1	0	2		9	12	0	2	1	1	15.8	95.2	2	95.2	15.8	36.7639	1119	0.92	-0.1	1.41	11.25	10.3333	11	10.6667	11.25	10.8	41	0	1	1296	1	1	2	1	0	1	0	1
7677	60	2	2	19	1	1	3	1	1	1	1	1	0	2		9	12	0	2	1	1	20.5	109	2	109	20.5	59.8932	1823	0.79	-0.08	1.2	10.8	10.3333	11	10.6667	11.25	10.8	41	0	1	3600	1	1	2	1	0	1	0	1
7677	96	2	2	19	1	1	3	1	1	1	1	1	0	2		9	12	0	2	1	1	32.95	127	2	127	32.95	96.46	2936	1.55	0.04	1.95		10.3333	11	10.6667	11.25	10.8	41	0	1	9216	1	1	2	1	0	1	0	1
7678	7	2	2	26	1	1	1	1	1	1	1	0	1	2	2	1	12	0	2	0	1	9.2	70	2	70	9.2	7.29363	222	1.41	0.98	1.17	10	10	11.3333	11.6667	12.2	13.27	38	0	1	49	1	0	2	1	0	0	0	0
7678	13	2	2	26	1	1	1	1	1	1	1	0	1	2	2	1	12	0	2	0	1	10.5	79	2	79	10.5	13.0103	396	1.08	1.43	0.41	11.3333	10	11.3333	11.6667	12.2	13.27	38	0	1	169	1	0	2	1	0	0	0	0
7678	24	2	2	26	1	1	1	1	1	1	1	0	1	2	2	1	12	0	2	0	1	13.7	92	2	92	13.7	24.5092	746	1.32	1.79	0.38	11.6667	10	11.3333	11.6667	12.2	13.27	38	0	1	576	1	0	2	1	0	0	0	0
7678	36	2	2	26	1	1	1	1	1	1	1	0	1	2	2	1	12	0	2	0	1	16.3	98	2	98	16.3	37.9795	1156	1.02	0.41	1.12	12.2	10	11.3333	11.6667	12.2	13.27	38	0	1	1296	1	0	2	1	0	0	0	0
7678	60	2	2	26	1	1	1	1	1	1	1	0	1	2	2	1	12	0	2	0	1	20.7	103.6	2	103.6	20.7	59.8604	1822	0.85	-1.21	2.23	13.27	10	11.3333	11.6667	12.2	13.27	38	0	1	3600	1	0	2	1	0	0	0	0
7678	96	2	2	26	1	1	1	1	1	1	1	0	1	2	2	1	12	0	2	0	1	27.85	135	2	135	27.85	95.9343	2920	0.64	1.46	-0.23		10	11.3333	11.6667	12.2	13.27	38	0	1	9216	1	0	2	1	0	0	0	0
7684	7	1	1	43	2	1	5	1	1	1	1	1	0	2		4	15	0	3	1	2			1	76	9.6	12.616	384	-0.18	-0.2	-0.08			11.6667	11	11.58	13.6	38	0	0	49	2	1	2		0	0	0	0
7684	13	1	1	43	2	1	5	1	1	1	1	1	0	2		4	15	0	3	1	2	9.6	76	1	85	13.6	27.6632	842	0.48	-1.57	2.09	11.6667		11.6667	11	11.58	13.6	38	0	0	169	2	1	2		0	0	0	0
7684	24	1	1	43	2	1	5	1	1	1	1	1	0	2		4	15	0	3	1	2	13.6	85	1	96	13.9	35.8111	1090	-0.24	0.01	-0.43	11		11.6667	11	11.58	13.6	38	0	0	576	2	1	2		0	0	0	0
7684	36	1	1	43	2	1	5	1	1	1	1	1	0	2		4	15	0	3	1	2	13.9	96	1	111	20.5	60.846	1852	0.76	0.12	1.01	11.58		11.6667	11	11.58	13.6	38	0	0	1296	2	1	2		0	0	0	0
7684	60	1	1	43	2	1	5	1	1	1	1	1	0	2		4	15	0	3	1	2	20.5	111	1	129.5	27.9	95.8357	2917	0.64	0.41	0.56	13.6		11.6667	11	11.58	13.6	38	0	0	3600	2	1	2		0	0	0	0
7684	96	1	1	43	2	1	5	1	1	1	1	1	0	2		4	15	0	3	1	2	27.9	129.5	1										11.6667	11	11.58	13.6	38	0	0	9216	2	1	2		0	0	0	0
7685	7	1	1	17	2	3	1	1	1	1	1	1	0	2	2	4	15	0	3	0	1	9.1	68	1	68	9.1	7.45791	227	0.69	-0.84	1.55	12.3333	12.3333	11	11.3333	11.88	12.2	38	0	0	49	2	0	2	0	0	0	0	0
7685	13	1	1	17	2	3	1	1	1	1	1	1	0	2	2	4	15	0	3	0	1	9.47	75.5	1	75.5	9.47	13.4045	408	-0.46	-0.77	-0.01	11	12.3333	11	11.3333	11.88	12.2	38	0	0	169	2	0	2	0	0	0	0	0
7685	24	1	1	17	2	3	1	1	1	1	1	1	0	2	2	4	15	0	3	0	1	12.4	89	1	89	12.4	31.4415	957	-0.75	-1.14	-0.07	11.3333	12.3333	11	11.3333	11.88	12.2	38	0	0	576	2	0	2	0	0	0	0	0
7685	36	1	1	17	2	3	1	1	1	1	1	1	0	2	2	4	15	0	3	0	1	13.45	92.6	1	92.6	13.45	37.5524	1143	-0.68	-1.19	0.11	11.88	12.3333	11	11.3333	11.88	12.2	38	0	0	1296	2	0	2	0	0	0	0	0
7685	60	1	1	17	2	3	1	1	1	1	1	1	0	2	2	4	15	0	3	0	1	15.7	107	1	107	15.7	59.9918	1826	-1.16	-0.64	-1.22	12.2	12.3333	11	11.3333	11.88	12.2	38	0	0	3600	2	0	2	0	0	0	0	0
7685	96	1	1	17	2	3	1	1	1	1	1	1	0	2	2	4	15	0	3	0	1	22.2	121.75	1	121.75	22.2	95.9671	2921	-0.98	-0.97	-0.54		12.3333	11	11.3333	11.88	12.2	38	0	0	9216	2	0	2	0	0	0	0	0
7689	7	2	2	21	2	3	1	1	1	0	1	0	0	2	2	9	12	0	2	0	1	7.4	66	1	66	7.4	7.65503	233	-0.48	-0.96	0.08	10.3333	10.3333	12	12.6667	13.27	12.5	42	0	0	49	2	0	2	1	0	0	0	0
7689	13	2	2	21	2	3	1	1	1	0	1	0	0	2	2	9	12	0	2	0	1	9	75	1	75	9	14.2259	433	-0.39	-0.61	-0.06	12	10.3333	12	12.6667	13.27	12.5	42	0	0	169	2	0	2	1	0	0	0	0
7689	24	2	2	21	2	3	1	1	1	0	1	0	0	2	2	9	12	0	2	0	1	9.8	82	1	82	9.8	24.1807	736	-1.33	-1.2	-0.89	12.6667	10.3333	12	12.6667	13.27	12.5	42	0	0	576	2	0	2	1	0	0	0	0
7689	36	2	2	21	2	3	1	1	1	0	1	0	0	2	2	9	12	0	2	0	1	11.9	91.5	1	91.5	11.9	36.4353	1109	-1.25	-1.01	-0.95	13.27	10.3333	12	12.6667	13.27	12.5	42	0	0	1296	2	0	2	1	0	0	0	0
7689	60	2	2	21	2	3	1	1	1	0	1	0	0	2	2	9	12	0	2	0	1	15.9	106.8	1	106.8	15.9	60.7803	1850	-0.99	-0.63	-0.96	12.5	10.3333	12	12.6667	13.27	12.5	42	0	0	3600	2	0	2	1	0	0	0	0
7689	96	2	2	21	2	3	1	1	1	0	1	0	0	2	2	9	12	0	2	0	1	22.65	126.5	1	126.5	22.65	95.7043	2913	-0.62	0.02	-0.97		10.3333	12	12.6667	13.27	12.5	42	0	0	9216	2	0	2	1	0	0	0	0
7692	7	2	1	33	1	3	1	1	1	1	1	1	1	2	3	1	7	0	2	2	1	6.9	68.5	1	68.5	6.9	6.86653	209	-0.8	0.61	-1.57	11.6667	11.6667	10	12.3333	11.58	13.9	40	0	0	49	1	1	2	0	1	0	0	0
7692	13	2	1	33	1	3	1	1	1	1	1	1	1	2	3	1	7	0	2	2	1	7.66	72	1	72	7.66	13.2074	402	-1.54	-1.31	-1.07	10	11.6667	10	12.3333	11.58	13.9	40	0	0	169	1	1	2	0	1	0	0	0
7692	24	2	1	33	1	3	1	1	1	1	1	1	1	2	3	1	7	0	2	2	1	9.3	81.5	1	81.5	9.3	23.8193	725	-1.72	-1.48	-1.15	12.3333	11.6667	10	12.3333	11.58	13.9	40	0	0	576	1	1	2	0	1	0	0	0
7692	36	2	1	33	1	3	1	1	1	1	1	1	1	2	3	1	7	0	2	2	1	11.7	91.5	1	91.5	11.7	37.2238	1133	-1.47	-1.14	-1.14	11.58	11.6667	10	12.3333	11.58	13.9	40	0	0	1296	1	1	2	0	1	0	0	0
7692	60	2	1	33	1	3	1	1	1	1	1	1	1	2	3	1	7	0	2	2	1	14.7	105.2	1	105.2	14.7	59.7618	1819	-1.49	-0.86	-1.49	13.9	11.6667	10	12.3333	11.58	13.9	40	0	0	3600	1	1	2	0	1	0	0	0
7692	96	2	1	33	1	3	1	1	1	1	1	1	1	2	3	1	7	0	2	2	1	20.85	123.5	1	123.5	20.85	95.9343	2920	-1.18	-0.52	-1.34		11.6667	10	12.3333	11.58	13.9	40	0	0	9216	1	1	2	0	1	0	0	0
7701	7	2	2	28	1	3	3	1	1	1	1	0	0	2	1	4	12	0	2	1	2	6.55	63	1	63	6.55	7.19507	219	-1.35	-1.97	-0.26	10.3333	10.3333	11	10.6667	11.58	13.27	39	0	0	49	1	1	2	1	0	1	0	0
7701	13	2	2	28	1	3	3	1	1	1	1	0	0	2	1	4	12	0	2	1	2	8.33	72	1	72	8.33	13.2074	402	-0.83	-1.31	-0.1	11	10.3333	11	10.6667	11.58	13.27	39	0	0	169	1	1	2	1	0	1	0	0
7701	24	2	2	28	1	3	3	1	1	1	1	0	0	2	1	4	12	0	2	1	2	11.5	85.5	1	85.5	11.5	27.0062	822	-0.41	-0.82	0.1	10.6667	10.3333	11	10.6667	11.58	13.27	39	0	0	576	1	1	2	1	0	1	0	0
7701	36	2	2	28	1	3	3	1	1	1	1	0	0	2	1	4	12	0	2	1	2	12.8	92	1	92	12.8	35.8768	1092	-0.61	-0.78	-0.21	11.58	10.3333	11	10.6667	11.58	13.27	39	0	0	1296	1	1	2	1	0	1	0	0
7701	60	2	2	28	1	3	3	1	1	1	1	0	0	2	1	4	12	0	2	1	2	17.3	106	1	106	17.3	59.7947	1820	-0.34	-0.7	0.08	13.27	10.3333	11	10.6667	11.58	13.27	39	0	0	3600	1	1	2	1	0	1	0	0
7701	96	2	2	28	1	3	3	1	1	1	1	0	0	2	1	4	12	0	2	1	2	30.8	124.6	1	124.6	30.8	96.46	2936	1.18	-0.38	1.77		10.3333	11	10.6667	11.58	13.27	39	0	0	9216	1	1	2	1	0	1	0	0
7709	7	1	2	22	2	1	3	1	1	1	1	1	0	3	3	4	9	0	2	2	2	8	67	1	67	8	7.42505	226	-0.49	-1.27	0.36	10.6667	10.6667	11.3333	12	11.58	12.2	40	0	0	49	2	1	2	1	0	0	0	0
7709	13	1	2	22	2	1	3	1	1	1	1	1	0	3	3	4	9	0	2	2	2	8.1	73	1	73	8.1	13.4045	408	-1.88	-1.79	-1.15	11.3333	10.6667	11.3333	12	11.58	12.2	40	0	0	169	2	1	2	1	0	0	0	0
7709	24	1	2	22	2	1	3	1	1	1	1	1	0	3	3	4	9	0	2	2	2	10.5	81.5	1	81.5	10.5	23.9179	728	-1.27	-2.05	0.06	12	10.6667	11.3333	12	11.58	12.2	40	0	0	576	2	1	2	1	0	0	0	0
7709	36	1	2	22	2	1	3	1	1	1	1	1	0	3	3	4	9	0	2	2	2	12.7	90	1	90	12.7	36.6982	1117	-1.07	-1.75	0.08	11.58	10.6667	11.3333	12	11.58	12.2	40	0	0	1296	2	1	2	1	0	0	0	0
7709	60	1	2	22	2	1	3	1	1	1	1	1	0	3	3	4	9	0	2	2	2	16.25	105	1	105	16.25	59.9261	1824	-0.9	-1.06	-0.35	12.2	10.6667	11.3333	12	11.58	12.2	40	0	0	3600	2	1	2	1	0	0	0	0
7709	96	1	2	22	2	1	3	1	1	1	1	1	0	3	3	4	9	0	2	2	2	23.05	121.9	1	121.9	23.05	95.7372	2914	-0.68	-0.93	-0.15		10.6667	11.3333	12	11.58	12.2	40	0	0	9216	2	1	2	1	0	0	0	0
7717	7	1	2	42	2	1	2	1	0	0	0	0	0	2	2	4	12	0	2	0	2	10	70.5	1	70.5	10	7.3922	225	1.59	0.35	1.81	10	10	11.3333	11.6667	13.6	13.27	39	0	0	49	2	0	2	1	0	0	0	0
7717	13	1	2	42	2	1	2	1	0	0	0	0	0	2	2	4	12	0	2	0	2	11.6	79	1	79	11.6	13.076	398	1.46	0.82	1.34	11.3333	10	11.3333	11.6667	13.6	13.27	39	0	0	169	2	0	2	1	0	0	0	0
7717	24	1	2	42	2	1	2	1	0	0	0	0	0	2	2	4	12	0	2	0	2	12	88	1	88	12	24.1807	736	-0.14	0.24	-0.43	11.6667	10	11.3333	11.6667	13.6	13.27	39	0	0	576	2	0	2	1	0	0	0	0
7717	36	1	2	42	2	1	2	1	0	0	0	0	0	2	2	4	12	0	2	0	2	15.9	95	1	95	15.9	36.7967	1120	0.77	-0.43	1.52	13.6	10	11.3333	11.6667	13.6	13.27	39	0	0	1296	2	0	2	1	0	0	0	0
7717	60	1	2	42	2	1	2	1	0	0	0	0	0	2	2	4	12	0	2	0	2	20.1	109.8	1	109.8	20.1	60.9774	1856	0.61	-0.15	1.03	13.27	10	11.3333	11.6667	13.6	13.27	39	0	0	3600	2	0	2	1	0	0	0	0
7717	96	1	2	42	2	1	2	1	0	0	0	0	0	2	2	4	12	0	2	0	2	26.85	127.25	1	127.25	26.85	96.1643	2927	0.37	-0.02	0.53		10	11.3333	11.6667	13.6	13.27	39	0	0	9216	2	0	2	1	0	0	0	0
7730	7	1	2	20	1	1	1	1	1	0	1	0	1	2	1	1	12	0	2	0	2	8.8	68	2	68	8.8	7.65503	233	0.31	-0.96	1.16	11.6667	11.6667	10.6667	12	11.88	11.58		0	1	49	1	0	2	0	1	0	0	0
7730	13	1	2	20	1	1	1	1	1	0	1	0	1	2	1	1	12	0	2	0	2		77	2	77		13.1417	400		-0.03		10.6667	11.6667	10.6667	12	11.88	11.58		0	1	169	1	0	2	0	1	0	0	0
7730	24	1	2	20	1	1	1	1	1	0	1	0	1	2	1	1	12	0	2	0	2	12.05	83	2	83	12.05	24.0164	731	-0.08	-1.35	1.1	12	11.6667	10.6667	12	11.88	11.58		0	1	576	1	0	2	0	1	0	0	0
7730	36	1	2	20	1	1	1	1	1	0	1	0	1	2	1	1	12	0	2	0	2	14.4	93	2	93	14.4	37.1253	1130	-0.08	-1.01	0.84	11.88	11.6667	10.6667	12	11.88	11.58		0	1	1296	1	0	2	0	1	0	0	0
7730	60	1	2	20	1	1	1	1	1	0	1	0	1	2	1	1	12	0	2	0	2	17.15	103.5	2	103.5	17.15	59.9261	1824	-0.49	-1.39	0.59	11.58	11.6667	10.6667	12	11.88	11.58		0	1	3600	1	0	2	0	1	0	0	0
7730	96	1	2	20	1	1	1	1	1	0	1	0	1	2	1	1	12	0	2	0	2	22.75	120	2	120	22.75	95.9343	2920	-0.79	-1.28	0.04		11.6667	10.6667	12	11.88	11.58		0	1	9216	1	0	2	0	1	0	0	0
7735	7	2	1	34	1	1	3	2	1	1	1	0	0	2	2	2	14	3	3	2	1	8	72.3	1	72.3	8	10.7762	328	-0.66	-0.07	-0.87	9.66667	9.66667	9.66667	11.3333	11.88	13.27	40	0	1	49	1	1	2	1	1	0	0	0
7735	13	2	1	34	1	1	3	2	1	1	1	0	0	2	2	2	14	3	3	2	1	9.65	76	1	76	9.65	15.1129	460	0.02	-0.6	0.5	9.66667	9.66667	9.66667	11.3333	11.88	13.27	40	0	1	169	1	1	2	1	1	0	0	0
7735	24	2	1	34	1	1	3	2	1	1	1	0	0	2	2	2	14	3	3	2	1	11.4	86	1	86	11.4	23.9507	729	-0.05	-0.12	0.01	11.3333	9.66667	9.66667	11.3333	11.88	13.27	40	0	1	576	1	1	2	1	1	0	0	0
7735	36	2	1	34	1	1	3	2	1	1	1	0	0	2	2	2	14	3	3	2	1	13.3	92	1	92	13.3	35.8111	1090	-0.3	-0.77	0.23	11.88	9.66667	9.66667	11.3333	11.88	13.27	40	0	1	1296	1	1	2	1	1	0	0	0
7735	60	2	1	34	1	1	3	2	1	1	1	0	0	2	2	2	14	3	3	2	1	17.1	107.2	1	107.2	17.1	60.0575	1828	-0.44	-0.47	-0.27	13.27	9.66667	9.66667	11.3333	11.88	13.27	40	0	1	3600	1	1	2	1	1	0	0	0
7735	96	2	1	34	1	1	3	2	1	1	1	0	0	2	2	2	14	3	3	2	1	26.45	126	1	126	26.45	96.3285	2932	0.32	-0.12	0.51		9.66667	9.66667	11.3333	11.88	13.27	40	0	1	9216	1	1	2	1	1	0	0	0
7736	7	1	2	31	2	3	3	1	0	0	0	0	0	2	2	4	13	0	3	0	2	8.9	66.3	1	66.3	8.9	7.78645	237	0.37	-1.82	1.9	9.33333	9.33333	10.3333	10.6667	11.58	11.88	36	0	1	49	2	0	2	1	1	1	0	0
7736	13	1	2	31	2	3	3	1	0	0	0	0	0	2	2	4	13	0	3	0	2	10	72	1	72	10	13.5031	411	0.01	-2.24	1.81	10.3333	9.33333	10.3333	10.6667	11.58	11.88	36	0	1	169	2	0	2	1	1	1	0	0
7736	24	1	2	31	2	3	3	1	0	0	0	0	0	2	2	4	13	0	3	0	2	11.9	83	1	83	11.9	24.2136	737	-0.21	-1.4	0.95	10.6667	9.33333	10.3333	10.6667	11.58	11.88	36	0	1	576	2	0	2	1	1	1	0	0
7736	36	1	2	31	2	3	3	1	0	0	0	0	0	2	2	4	13	0	3	0	2	13.6	91.7	1	91.7	13.6	35.9754	1095	-0.44	-1.18	0.45	11.58	9.33333	10.3333	10.6667	11.58	11.88	36	0	1	1296	2	0	2	1	1	1	0	0
7736	60	1	2	31	2	3	3	1	0	0	0	0	0	2	2	4	13	0	3	0	2	17.6	107	1	107	17.6	60.0575	1828	-0.31	-0.65	0.14	11.88	9.33333	10.3333	10.6667	11.58	11.88	36	0	1	3600	2	0	2	1	1	1	0	0
7736	96	1	2	31	2	3	3	1	0	0	0	0	0	2	2	4	13	0	3	0	2	25	124	1	124	25	96.2957	2931	-0.13	-0.6	0.33		9.33333	10.3333	10.6667	11.58	11.88	36	0	1	9216	2	0	2	1	1	1	0	0
7741	7	2	1	18	1	2	3	2	1	1	1	0	0	2	2	2	8	0	2	2	1			1	71	8.5	13.5031	411	-0.72	-1.81	0.47			13	11.3333	12.5	12.5	39	0	0	49	1	1	2		0	0	0	0
7741	13	2	1	18	1	2	3	2	1	1	1	0	0	2	2	2	8	0	2	2	1	8.5	71	1	82	11	24.2464	738	-0.38	-1.21	0.49	13		13	11.3333	12.5	12.5	39	0	0	169	1	1	2		0	0	0	0
7741	24	2	1	18	1	2	3	2	1	1	1	0	0	2	2	2	8	0	2	2	1	11	82	1	92.2	13.5	37.2238	1133	-0.33	-0.96	0.37	11.3333		13	11.3333	12.5	12.5	39	0	0	576	1	1	2		0	0	0	0
7741	36	2	1	18	1	2	3	2	1	1	1	0	0	2	2	2	8	0	2	2	1	13.5	92.2	1	107.5	17.5	59.9589	1825	-0.27	-0.4	-0.09	12.5		13	11.3333	12.5	12.5	39	0	0	1296	1	1	2		0	0	0	0
7741	60	2	1	18	1	2	3	2	1	1	1	0	0	2	2	2	8	0	2	2	1	17.5	107.5	1	129	25.2	96	2922	0.04	0.42	-0.32	12.5		13	11.3333	12.5	12.5	39	0	0	3600	1	1	2		0	0	0	0
7741	96	2	1	18	1	2	3	2	1	1	1	0	0	2	2	2	8	0	2	2	1	25.2	129	1										13	11.3333	12.5	12.5	39	0	0	9216	1	1	2		0	0	0	0
7744	7	2	1	30	1	1	3	1	1	0	0	0	0	1	1	2	11	0	2	0	1			1	71.5	7	16.6899	508	-3	-2.77	-1.74			11.6667	13		11.25		0	1	49	1	0	1		0	0		0
7744	13	2	1	30	1	1	3	1	1	0	0	0	0	1	1	2	11	0	2	0	1	7	71.5	1	78.2	10.7	27.2033	828	-1.03	-3.02	1.32	11.6667		11.6667	13		11.25		0	1	169	1	0	1		0	0		0
7744	24	2	1	30	1	1	3	1	1	0	0	0	0	1	1	2	11	0	2	0	1	10.7	78.2	1	85.6	12.4	37.9466	1155	-1.07	-2.77	1.09	13		11.6667	13		11.25		0	1	576	1	0	1		0	0		0
7744	36	2	1	30	1	1	3	1	1	0	0	0	0	1	1	2	11	0	2	0	1	12.4	85.6	1	97.5	15.1	59.6961	1817	-1.29	-2.48	0.4			11.6667	13		11.25		0	1	1296	1	0	1		0	0		0
7744	60	2	1	30	1	1	3	1	1	0	0	0	0	1	1	2	11	0	2	0	1	15.1	97.5	1	113.4	21.35	95.9014	2919	-1.02	-2.26	0.49	11.25		11.6667	13		11.25		0	1	3600	1	0	1		0	0		0
7744	96	2	1	30	1	1	3	1	1	0	0	0	0	1	1	2	11	0	2	0	1	21.35	113.4	1										11.6667	13		11.25		0	1	9216	1	0	1		0	0		0
7745	7	1	1	24	2	3	3	2	1	1	1	0	1	2	2	1	24	2	3	2	1			1	81.5	10.1	15.7372	479	-0.32	0.61	-0.94			10.6667			12.2		1	0	49	2	1	2		1			0
7745	13	1	1	24	2	3	3	2	1	1	1	0	1	2	2	1	24	2	3	2	1	10.1	81.5	1	91	12.1	28.5832	870	-0.64	0.04	-1.06	10.6667		10.6667			12.2		1	0	169	2	1	2		1			0
7745	24	1	1	24	2	3	3	2	1	1	1	0	1	2	2	1	24	2	3	2	1	12.1	91	1	96	14.9	37.6838	1147	0.15	-0.31	0.49			10.6667			12.2		1	0	576	2	1	2		1			0
7745	36	1	1	24	2	3	3	2	1	1	1	0	1	2	2	1	24	2	3	2	1	14.9	96	1	111.1	18.8	60.1889	1832	0.17	0.22	0.03			10.6667			12.2		1	0	1296	2	1	2		1			0
7745	60	1	1	24	2	3	3	2	1	1	1	0	1	2	2	1	24	2	3	2	1	18.8	111.1	1								12.2		10.6667			12.2		1	0	3600	2	1	2		1			0
7745	96	1	1	24	2	3	3	2	1	1	1	0	1	2	2	1	24	2	3	2	1			1										10.6667			12.2		1	0	9216	2	1	2		1			0
7751	7	2	1	20	2	1	1	1	1	1	1	0	0	3	2	4	12	0	2	0	1	7.3	67	1	67	7.3	8.54209	260	-0.86	-1.05	-0.36	9.66667	9.66667	9.66667	11	11.25	11.88	41	0	0	49	2	0	2	1	1	0	0	0
7751	13	2	1	20	2	1	1	1	1	1	1	0	0	3	2	4	12	0	2	0	1	8.4	73	1	73	8.4	13.5031	411	-0.82	-1.06	-0.29	9.66667	9.66667	9.66667	11	11.25	11.88	41	0	0	169	2	0	2	1	1	0	0	0
7751	24	2	1	20	2	1	1	1	1	1	1	0	0	3	2	4	12	0	2	0	1	10.7	84.5	1	84.5	10.7	24.7392	753	-0.68	-0.57	-0.53	11	9.66667	9.66667	11	11.25	11.88	41	0	0	576	2	0	2	1	1	0	0	0
7751	36	2	1	20	2	1	1	1	1	1	1	0	0	3	2	4	12	0	2	0	1	13.45	91.6	1	91.6	13.45	36.9281	1124	-0.32	-1.06	0.48	11.25	9.66667	9.66667	11	11.25	11.88	41	0	0	1296	2	0	2	1	1	0	0	0
7751	60	2	1	20	2	1	1	1	1	1	1	0	0	3	2	4	12	0	2	0	1	17.35	105.5	1	105.5	17.35	60.2218	1833	-0.35	-0.85	0.21	11.88	9.66667	9.66667	11	11.25	11.88	41	0	0	3600	2	0	2	1	1	0	0	0
7751	96	2	1	20	2	1	1	1	1	1	1	0	0	3	2	4	12	0	2	0	1	22.9	123.4	1	123.4	22.9	95.7372	2914	-0.55	-0.52	-0.38		9.66667	9.66667	11	11.25	11.88	41	0	0	9216	2	0	2	1	1	0	0	0
7758	7	1	1	18	2	1	3	2	1	0	1	1	0	3	2	4	24	0	3	1	1			1	75.7	8.6	15.8357	482	-1.79	-1.68	-1.11			11.6667	10.3333	11.88	11.88	40	0	0	49	2	1	2		0	1	0	0
7758	13	1	1	18	2	1	3	2	1	0	1	1	0	3	2	4	24	0	3	1	1	8.6	75.7	1	80	10.3	26.0534	793	-1.72	-2.78	0.12	11.6667		11.6667	10.3333	11.88	11.88	40	0	0	169	2	1	2		0	1	0	0
7758	24	1	1	18	2	1	3	2	1	0	1	1	0	3	2	4	24	0	3	1	1	10.3	80	1	89.5	12	40.4107	1230	-1.87	-2.41	-0.41	10.3333		11.6667	10.3333	11.88	11.88	40	0	0	576	2	1	2		0	1	0	0
7758	36	1	1	18	2	1	3	2	1	0	1	1	0	3	2	4	24	0	3	1	1	12	89.5	1	99.5	14.45	59.9918	1826	-1.79	-2.26	-0.47	11.88		11.6667	10.3333	11.88	11.88	40	0	0	1296	2	1	2		0	1	0	0
7758	60	1	1	18	2	1	3	2	1	0	1	1	0	3	2	4	24	0	3	1	1	14.45	99.5	1	117.2	20.6	96.5914	2940	-1.59	-1.82	-0.53	11.88		11.6667	10.3333	11.88	11.88	40	0	0	3600	2	1	2		0	1	0	0
7758	96	1	1	18	2	1	3	2	1	0	1	1	0	3	2	4	24	0	3	1	1	20.6	117.2	1										11.6667	10.3333	11.88	11.88	40	0	0	9216	2	1	2		0	1	0	0
7760	7	1	1	23	2	3	3	2	1	1	1	1	0	2	3	4	12	0	2	1	1	6.8	68	1	68	6.8	7.26078	221	-1.9	-0.71	-2.04	11	11	11.3333	13	13.27	12.97	38	0	0	49	2	1	2	0	0	0	0	0
7760	13	1	1	23	2	3	3	2	1	1	1	1	0	2	3	4	12	0	2	1	1	9.35	76	1	76	9.35	13.4374	409	-0.59	-0.58	-0.33	11.3333	11	11.3333	13	13.27	12.97	38	0	0	169	2	1	2	0	0	0	0	0
7760	24	1	1	23	2	3	3	2	1	1	1	1	0	2	3	4	12	0	2	1	1	11.4	87	1	87	11.4	24.2793	739	-0.6	-0.12	-0.8	13	11	11.3333	13	13.27	12.97	38	0	0	576	2	1	2	0	0	0	0	0
7760	36	1	1	23	2	3	3	2	1	1	1	1	0	2	3	4	12	0	2	1	1	14.13	96.6	1	96.6	14.13	36.6982	1117	-0.19	0.02	-0.36	13.27	11	11.3333	13	13.27	12.97	38	0	0	1296	2	1	2	0	0	0	0	0
7760	60	1	1	23	2	3	3	2	1	1	1	1	0	2	3	4	12	0	2	1	1	21.6	111.5	1	111.5	21.6	60.1889	1832	1.18	0.31	1.47	12.97	11	11.3333	13	13.27	12.97	38	0	0	3600	2	1	2	0	0	0	0	0
7760	96	1	1	23	2	3	3	2	1	1	1	1	0	2	3	4	12	0	2	1	1	37.55	129	1	129	37.55	96.2628	2930	2.43	0.29	2.93		11	11.3333	13	13.27	12.97	38	0	0	9216	2	1	2	0	0	0	0	0
7762	7	2	2	18	1	1	7	1	1	1	1	0	0	2		4	12	0	2	1	1	7.9	67	1	67	7.9	6.53799	199	0.44	0.18	0.44	10	10	11.3333	11.6667	11.58	11.58	38	0	0	49	1	1	2	1	0	0	0	0
7762	13	2	2	18	1	1	7	1	1	1	1	0	0	2		4	12	0	2	1	1	9.2	72.5	1	72.5	9.2	13.7331	418	-0.11	-1.34	0.91	11.3333	10	11.3333	11.6667	11.58	11.58	38	0	0	169	1	1	2	1	0	0	0	0
7762	24	2	2	18	1	1	7	1	1	1	1	0	0	2		4	12	0	2	1	1	12	82	1	82	12	27.2361	829	-0.1	-1.91	1.54	11.6667	10	11.3333	11.6667	11.58	11.58	38	0	0	576	1	1	2	1	0	0	0	0
7762	36	2	2	18	1	1	7	1	1	1	1	0	0	2		4	12	0	2	1	1	13.6	89.5	1	89.5	13.6	36.1725	1101	-0.16	-1.49	1.12	11.58	10	11.3333	11.6667	11.58	11.58	38	0	0	1296	1	1	2	1	0	0	0	0
7762	60	2	2	18	1	1	7	1	1	1	1	0	0	2		4	12	0	2	1	1	17	101.5	1	101.5	17	59.8932	1823	-0.47	-1.66	0.77	11.58	10	11.3333	11.6667	11.58	11.58	38	0	0	3600	1	1	2	1	0	0	0	0
7762	96	2	2	18	1	1	7	1	1	1	1	0	0	2		4	12	0	2	1	1	23.45	116.15	1	116.15	23.45	95.4086	2904	-0.37	-1.75	0.86		10	11.3333	11.6667	11.58	11.58	38	0	0	9216	1	1	2	1	0	0	0	0
7767	7	2	2	19	2	3	3	1	0	0	1	0	0	2	2	4	0	0	1	0	1	8.1	70	1	70	8.1	9.79055	298	-0.33	-0.49	-0.08	9.66667	9.66667	11.6667	12	12.5	12.5	40	0	0	49	2	0	2	1	0	0	0	0
7767	13	2	2	19	2	3	3	1	0	0	1	0	0	2	2	4	0	0	1	0	1	9.3	76	1	76	9.3	14.653	446	-0.2	-0.41	0.04	11.6667	9.66667	11.6667	12	12.5	12.5	40	0	0	169	2	0	2	1	0	0	0	0
7767	24	2	2	19	2	3	3	1	0	0	1	0	0	2	2	4	0	0	1	0	1	11.5	87.5	1	87.5	11.5	24.7392	753	-0.09	0.35	-0.5	12	9.66667	11.6667	12	12.5	12.5	40	0	0	576	2	0	2	1	0	0	0	0
7767	36	2	2	19	2	3	3	1	0	0	1	0	0	2	2	4	0	0	1	0	1	13.6	95.5	1	95.5	13.6	36.8296	1121	-0.23	-0.03	-0.37	12.5	9.66667	11.6667	12	12.5	12.5	40	0	0	1296	2	0	2	1	0	0	0	0
7767	60	2	2	19	2	3	3	1	0	0	1	0	0	2	2	4	0	0	1	0	1	18.2	108.4	1	108.4	18.2	60.2218	1833	-0.02	-0.24	0.14	12.5	9.66667	11.6667	12	12.5	12.5	40	0	0	3600	2	0	2	1	0	0	0	0
7767	96	2	2	19	2	3	3	1	0	0	1	0	0	2	2	4	0	0	1	0	1	25.8	127.9	1	127.9	25.8	95.8357	2917	0.2	0.25	0.05		9.66667	11.6667	12	12.5	12.5	40	0	0	9216	2	0	2	1	0	0	0	0
7774	7	2	1	22	2	3	3	2	1	0	1	0	0	3	3	4	11	0	2	1	2	7.1	65	1	65	7.1	7.29363	222	-0.71	-1.17	-0.06	11.3333	11.3333	10	12.3333	13.6	13.6	35	0	0	49	2	1	2	0	1	0	0	0
7774	13	2	1	22	2	3	3	2	1	0	1	0	0	3	3	4	11	0	2	1	2	9.7	73	1	73	9.7	14.2259	433	0.22	-1.35	1.38	10	11.3333	10	12.3333	13.6	13.6	35	0	0	169	2	1	2	0	1	0	0	0
7774	24	2	1	22	2	3	3	2	1	0	1	0	0	3	3	4	11	0	2	1	2	10.6	82	1	82	10.6	24.8706	757	-0.78	-1.37	0.08	12.3333	11.3333	10	12.3333	13.6	13.6	35	0	0	576	2	1	2	0	1	0	0	0
7774	36	2	1	22	2	3	3	2	1	0	1	0	0	3	3	4	11	0	2	1	2	13.2	92	1	92	13.2	36.3368	1106	-0.41	-0.86	0.15	13.6	11.3333	10	12.3333	13.6	13.6	35	0	0	1296	2	1	2	0	1	0	0	0
7774	60	2	1	22	2	3	3	2	1	0	1	0	0	3	3	4	11	0	2	1	2	17.8	107.7	1	107.7	17.8	60.2218	1833	-0.17	-0.39	0.05	13.6	11.3333	10	12.3333	13.6	13.6	35	0	0	3600	2	1	2	0	1	0	0	0
7774	96	2	1	22	2	3	3	2	1	0	1	0	0	3	3	4	11	0	2	1	2	27.95	129.5	1	129.5	27.95	96.1971	2928	0.65	0.49	0.51		11.3333	10	12.3333	13.6	13.6	35	0	0	9216	2	1	2	0	1	0	0	0
7785	7	1	1	25	1	1	3	1	1	1	1	1	0	2	1	2	24	0	3	1	1			1	74	9.22	14.7515	449	-0.97	-1.94	0.28			11	11	12.2	12.97		0	1	49	1	1	2		0	0	0	0
7785	13	1	1	25	1	1	3	1	1	1	1	1	0	2	1	2	24	0	3	1	1	9.22	74	1	82	11.5	25.5934	779	-0.7	-2.05	0.87	11		11	11	12.2	12.97		0	1	169	1	1	2		0	0	0	0
7785	24	1	1	25	1	1	3	1	1	1	1	1	0	2	1	2	24	0	3	1	1	11.5	82	1	96.5	14.3	44.1232	1343	-0.75	-1.14	-0.03	11		11	11	12.2	12.97		0	1	576	1	1	2		0	0	0	0
7785	36	1	1	25	1	1	3	1	1	1	1	1	0	2	1	2	24	0	3	1	1	14.3	96.5	1	105	17	60.0575	1828	-0.57	-1.08	0.17	12.2		11	11	12.2	12.97		0	1	1296	1	1	2		0	0	0	0
7785	60	1	1	25	1	1	3	1	1	1	1	1	0	2	1	2	24	0	3	1	1	17	105	1	123.5	32.1	95.8686	2918	1.54	-0.66	2.49	12.97		11	11	12.2	12.97		0	1	3600	1	1	2		0	0	0	0
7785	96	1	1	25	1	1	3	1	1	1	1	1	0	2	1	2	24	0	3	1	1	32.1	123.5	1										11	11	12.2	12.97		0	1	9216	1	1	2		0	0	0	0
7788	7	2	2	27	2	3	3	1	1	1	1	1	0	3	3	4	12	0	2	1	1			1	77	9.9	14.2587	434	0.38	0.12	0.43			11.3333	12.6667	12.5	12.5	41	0	0	49	2	1	2		0	0	0	0
7788	13	2	2	27	2	3	3	1	1	1	1	1	0	3	3	4	12	0	2	1	1	9.9	77	1	87.5	12.3	25.1663	766	0.39	0.23	0.3	11.3333		11.3333	12.6667	12.5	12.5	41	0	0	169	2	1	2		0	0	0	0
7788	24	2	2	27	2	3	3	1	1	1	1	1	0	3	3	4	12	0	2	1	1	12.3	87.5	1	98.6	16.3	39.9179	1215	0.83	0.23	1	12.6667		11.3333	12.6667	12.5	12.5	41	0	0	576	2	1	2		0	0	0	0
7788	36	2	2	27	2	3	3	1	1	1	1	1	0	3	3	4	12	0	2	1	1	16.3	98.6	1	112	20.4	60.1232	1830	0.74	0.53	0.63	12.5		11.3333	12.6667	12.5	12.5	41	0	0	1296	2	1	2		0	0	0	0
7788	60	2	2	27	2	3	3	1	1	1	1	1	0	3	3	4	12	0	2	1	1	20.4	112	1	131	25.35	95.8357	2917	0.09	0.78	-0.55	12.5		11.3333	12.6667	12.5	12.5	41	0	0	3600	2	1	2		0	0	0	0
7788	96	2	2	27	2	3	3	1	1	1	1	1	0	3	3	4	12	0	2	1	1	25.35	131	1										11.3333	12.6667	12.5	12.5	41	0	0	9216	2	1	2		0	0	0	0
7792	7	2	1	29	1	1	3	2	1	1	1	1	0	2	1	4	24	0	3	2	1			1	79	10	14.6201	445	0.4	0.7	-0.01			11.6667	12.6667	12.5	13.27	38	0	0	49	1	1	2		0	0	0	0
7792	13	2	1	29	1	1	3	2	1	1	1	1	0	2	1	4	24	0	3	2	1	10	79	1	88	12.3	25.9877	791	0.27	0.17	0.19	11.6667		11.6667	12.6667	12.5	13.27	38	0	0	169	1	1	2		0	0	0	0
7792	24	2	1	29	1	1	3	2	1	1	1	1	0	2	1	4	24	0	3	2	1	12.3	88	1	96.3	13.95	35.8768	1092	0.07	0.35	-0.28	12.6667		11.6667	12.6667	12.5	13.27	38	0	0	576	1	1	2		0	0	0	0
7792	36	2	1	29	1	1	3	2	1	1	1	1	0	2	1	4	24	0	3	2	1	13.95	96.3	1	114.1	22.1	64.0329	1949	1.08	0.6	1.04	12.5		11.6667	12.6667	12.5	13.27	38	0	0	1296	1	1	2		0	0	0	0
7792	60	2	1	29	1	1	3	2	1	1	1	1	0	2	1	4	24	0	3	2	1	22.1	114.1	1	133.1	29.45	96.1971	2928	0.95	1.11	0.49	13.27		11.6667	12.6667	12.5	13.27	38	0	0	3600	1	1	2		0	0	0	0
7792	96	2	1	29	1	1	3	2	1	1	1	1	0	2	1	4	24	0	3	2	1	29.45	133.1	1										11.6667	12.6667	12.5	13.27	38	0	0	9216	1	1	2		0	0	0	0
7795	7	1	2	23	1	3	3	1	1	1	1	0	0	1	2	4	10	0	2	1	2	8.5	72.7	2	72.7	8.5	10.9076	332	-0.91	-0.74	-0.65	10	10	11	11.3333	12.2	12.2	39	0	1	49	1	1	1	1	0	0	0	0
7795	13	1	2	23	1	3	3	1	1	1	1	0	0	1	2	4	10	0	2	1	2	9.3	76.9	2	76.9	9.3	13.963	425	-0.74	-0.45	-0.66	11	10	11	11.3333	12.2	12.2	39	0	1	169	1	1	1	1	0	0	0	0
7795	24	1	2	23	1	3	3	1	1	1	1	0	0	1	2	4	10	0	2	1	2	11.9	86.1	2	86.1	11.9	24.9692	760	-0.32	-0.59	0.06	11.3333	10	11	11.3333	12.2	12.2	39	0	1	576	1	1	1	1	0	0	0	0
7795	36	1	2	23	1	3	3	1	1	1	1	0	0	1	2	4	10	0	2	1	2	14.2	95.2	2	95.2	14.2	38.2094	1163	-0.29	-0.61	0.11	12.2	10	11	11.3333	12.2	12.2	39	0	1	1296	1	1	1	1	0	0	0	0
7795	60	1	2	23	1	3	3	1	1	1	1	0	0	1	2	4	10	0	2	1	2	17.3	100.7	2	100.7	17.3	60.4517	1840	-0.46	-2.04	1.28	12.2	10	11	11.3333	12.2	12.2	39	0	1	3600	1	1	1	1	0	0	0	0
7795	96	1	2	23	1	3	3	1	1	1	1	0	0	1	2	4	10	0	2	1	2	23.7	125.75	2	125.75	23.7	96.1971	2928	-0.51	-0.28	-0.53		10	11	11.3333	12.2	12.2	39	0	1	9216	1	1	1	1	0	0	0	0
7802	7	2	1	17	2	2	3	1	1	0	1	0	1	2	3	1	12	0	2	0	1	9	75.3	1	75.3	9	8.41068	256	0.89	2.5	-0.64			11.6667	11.3333		14.62	40	0	0	49	2	0	2		0	0		0
7802	13	2	1	17	2	2	3	1	1	0	1	0	1	2	3	1	12	0	2	0	1		76.9	1	76.9		17.3799	529		-1.1		11.6667		11.6667	11.3333		14.62	40	0	0	169	2	0	2		0	0		0
7802	24	2	1	17	2	2	3	1	1	0	1	0	1	2	3	1	12	0	2	0	1	10	81.3	1	81.3	10	25.1006	764	-1.3	-1.64	-0.41	11.3333		11.6667	11.3333		14.62	40	0	0	576	2	0	2		0	0		0
7802	36	2	1	17	2	2	3	1	1	0	1	0	1	2	3	1	12	0	2	0	1	12.55	89.9	1	89.9	12.55	37.0595	1128	-0.88	-1.53	0.11			11.6667	11.3333		14.62	40	0	0	1296	2	0	2		0	0		0
7802	60	2	1	17	2	2	3	1	1	0	1	0	1	2	3	1	12	0	2	0	1	19.6	106	1	106	19.6	60.7803	1850	0.44	-0.8	1.3	14.62		11.6667	11.3333		14.62	40	0	0	3600	2	0	2		0	0		0
7802	96	2	1	17	2	2	3	1	1	0	1	0	1	2	3	1	12	0	2	0	1	33.5	122.1	1	122.1	33.5	96.1971	2928	1.65	-0.78	2.5			11.6667	11.3333		14.62	40	0	0	9216	2	0	2		0	0		0
7803	7	1	2	20	1	1	4	1	1	1	1	0	0	2		9	9	0	2	0	1	9	72.5	2	72.5	9	7.19507	219	0.68	1.4	-0.14	10.6667	10.6667	10.6667	11.6667	12.5	12.5	40	0	0	49	1	0	2	1	1	0	0	0
7803	13	1	2	20	1	1	4	1	1	1	1	0	0	2		9	9	0	2	0	1	11.2	79	2	79	11.2	13.0431	397	1.15	0.84	0.91	10.6667	10.6667	10.6667	11.6667	12.5	12.5	40	0	0	169	1	0	2	1	1	0	0	0
7803	24	1	2	20	1	1	4	1	1	1	1	0	0	2		9	9	0	2	0	1	13.5	90	2	90	13.5	24.8049	755	0.8	0.71	0.53	11.6667	10.6667	10.6667	11.6667	12.5	12.5	40	0	0	576	1	0	2	1	1	0	0	0
7803	36	1	2	20	1	1	4	1	1	1	1	0	0	2		9	9	0	2	0	1	15.2	96.5	2	96.5	15.2	36.6324	1115	0.42	0	0.58	12.5	10.6667	10.6667	11.6667	12.5	12.5	40	0	0	1296	1	0	2	1	1	0	0	0
7803	60	1	2	20	1	1	4	1	1	1	1	0	0	2		9	9	0	2	0	1	19.05	111.5	2	111.5	19.05	60.2218	1833	0.27	0.3	0.1	12.5	10.6667	10.6667	11.6667	12.5	12.5	40	0	0	3600	1	0	2	1	1	0	0	0
7803	96	1	2	20	1	1	4	1	1	1	1	0	0	2		9	9	0	2	0	1	25	128.3	2	128.3	25	95.8357	2917	-0.11	0.2	-0.38		10.6667	10.6667	11.6667	12.5	12.5	40	0	0	9216	1	0	2	1	1	0	0	0
7804	7	1	1	20	1	1	3	1	1	1	1	1	1	2	2	1	12	11	2	2	1	8.5	69	1	69	8.5	6.93224	211	0.25	-0.03	0.36	9.66667	9.66667	12.3333	10.3333	10.3	11.88	40	0	0	49	1	1	2	1	0	1	1	0
7804	13	1	1	20	1	1	3	1	1	1	1	1	1	2	2	1	12	11	2	2	1	8.9	75.5	1	75.5	8.9	16.3614	498	-1.58	-1.95	-0.55	12.3333	9.66667	12.3333	10.3333	10.3	11.88	40	0	0	169	1	1	2	1	0	1	1	0
7804	24	1	1	20	1	1	3	1	1	1	1	1	1	2	2	1	12	11	2	2	1	11.3	83	1	83	11.3	24.9035	758	-0.76	-1.57	0.33	10.3333	9.66667	12.3333	10.3333	10.3	11.88	40	0	0	576	1	1	2	1	0	1	1	0
7804	36	1	1	20	1	1	3	1	1	1	1	1	1	2	2	1	12	11	2	2	1	13.7	90.6	1	90.6	13.7	37.2895	1135	-0.5	-1.68	0.87	10.3	9.66667	12.3333	10.3333	10.3	11.88	40	0	0	1296	1	1	2	1	0	1	1	0
7804	60	1	1	20	1	1	3	1	1	1	1	1	1	2	2	1	12	11	2	2	1	16.7	104.5	1	104.5	16.7	60.2546	1834	-0.71	-1.21	0.08	11.88	9.66667	12.3333	10.3333	10.3	11.88	40	0	0	3600	1	1	2	1	0	1	1	0
7804	96	1	1	20	1	1	3	1	1	1	1	1	1	2	2	1	12	11	2	2	1	20.95	118.9	1	118.9	20.95	95.8686	2918	-1.41	-1.47	-0.66		9.66667	12.3333	10.3333	10.3	11.88	40	0	0	9216	1	1	2	1	0	1	1	0
7807	7	1	1	27	2	3	3	2	1	1	1	1	0	2	3	4	11	0	2	2	1			1	78.5	10.22	15.7043	478	-0.21	-0.54	0.17			10.6667	11.6667	11.58	11.88	40	0	0	49	2	1	2		1	0	0	0
7807	13	1	1	27	2	3	3	2	1	1	1	1	0	2	3	4	11	0	2	2	1	10.22	78.5	1	85	12.4	24.6735	751	0.08	-0.87	0.89	10.6667		10.6667	11.6667	11.58	11.88	40	0	0	169	2	1	2		1	0	0	0
7807	24	1	1	27	2	3	3	2	1	1	1	1	0	2	3	4	11	0	2	2	1	12.4	85	1	93.5	15.4	36.731	1118	0.51	-0.82	1.52	11.6667		10.6667	11.6667	11.58	11.88	40	0	0	576	2	1	2		1	0	0	0
7807	36	1	1	27	2	3	3	2	1	1	1	1	0	2	3	4	11	0	2	2	1	15.4	93.5	1	109	18.9	60.8788	1853	0.17	-0.31	0.52	11.58		10.6667	11.6667	11.58	11.88	40	0	0	1296	2	1	2		1	0	0	0
7807	60	1	1	27	2	3	3	2	1	1	1	1	0	2	3	4	11	0	2	2	1	18.9	109	1	126	26.35	95.7372	2914	0.26	-0.2	0.54	11.88		10.6667	11.6667	11.58	11.88	40	0	0	3600	2	1	2		1	0	0	0
7807	96	1	1	27	2	3	3	2	1	1	1	1	0	2	3	4	11	0	2	2	1	26.35	126	1										10.6667	11.6667	11.58	11.88	40	0	0	9216	2	1	2		1	0	0	0
7813	7	1	1	22	1	1	3	1	1	1	1	1	1	2	2	1	10	0	2	2	1	8.2	70.5	1	70.5	8.2	8.44353	257	-0.59	-0.32	-0.53	11.6667	11.6667	10.3333	11.6667	11.58	12.5	40	0	1	49	1	1	2	0	1	0	0	0
7813	13	1	1	22	1	1	3	1	1	1	1	1	1	2	2	1	10	0	2	2	1	9	75.5	1	75.5	9	13.076	398	-0.86	-0.62	-0.69	10.3333	11.6667	10.3333	11.6667	11.58	12.5	40	0	1	169	1	1	2	0	1	0	0	0
7813	24	1	1	22	1	1	3	1	1	1	1	1	1	2	2	1	10	0	2	2	1	11.5	83	1	83	11.5	24.5092	746	-0.55	-1.48	0.54	11.6667	11.6667	10.3333	11.6667	11.58	12.5	40	0	1	576	1	1	2	0	1	0	0	0
7813	36	1	1	22	1	1	3	1	1	1	1	1	1	2	2	1	10	0	2	2	1	12.8	93	1	93	12.8	36.4682	1110	-0.99	-0.91	-0.66	11.58	11.6667	10.3333	11.6667	11.58	12.5	40	0	1	1296	1	1	2	0	1	0	0	0
7813	60	1	1	22	1	1	3	1	1	1	1	1	1	2	2	1	10	0	2	2	1	16.6	109	1	109	16.6	60.2875	1835	-0.76	-0.24	-0.99	12.5	11.6667	10.3333	11.6667	11.58	12.5	40	0	1	3600	1	1	2	0	1	0	0	0
7813	96	1	1	22	1	1	3	1	1	1	1	1	1	2	2	1	10	0	2	2	1	23.2	126.45	1	126.45	23.2	95.4743	2906	-0.62	-0.1	-0.9		11.6667	10.3333	11.6667	11.58	12.5	40	0	1	9216	1	1	2	0	1	0	0	0
7816	7	1	2	26	2	1	1	1	0	0	1	0	0	2	2	4	12	0	2	0	2	8.2	72	1	72	8.2	10.4805	319	-1.14	-0.82	-0.9	10.6667	10.6667	10.3333	12	12.97	12.97	39	0	0	49	2	0	2	1	1	0	0	0
7816	13	1	2	26	2	1	1	1	0	0	1	0	0	2	2	4	12	0	2	0	2	8.8	74	1	74	8.8	13.306	405	-1.11	-1.34	-0.44	10.3333	10.6667	10.3333	12	12.97	12.97	39	0	0	169	2	0	2	1	1	0	0	0
7816	24	1	2	26	2	1	1	1	0	0	1	0	0	2	2	4	12	0	2	0	2	11.6	82.5	1	82.5	11.6	24.7064	752	-0.51	-1.69	0.8	12	10.6667	10.3333	12	12.97	12.97	39	0	0	576	2	0	2	1	1	0	0	0
7816	36	1	2	26	2	1	1	1	0	0	1	0	0	2	2	4	12	0	2	0	2	13.5	92.5	1	92.5	13.5	38.5051	1172	-0.73	-1.36	0.2	12.97	10.6667	10.3333	12	12.97	12.97	39	0	0	1296	2	0	2	1	1	0	0	0
7816	60	1	2	26	2	1	1	1	0	0	1	0	0	2	2	4	12	0	2	0	2	18.3	112.7	1	112.7	18.3	60.3532	1837	-0.04	0.55	-0.62	12.97	10.6667	10.3333	12	12.97	12.97	39	0	0	3600	2	0	2	1	1	0	0	0
7816	96	1	2	26	2	1	1	1	0	0	1	0	0	2	2	4	12	0	2	0	2	24.85	117.5	1	117.5	24.85	95.9014	2919	-0.15	-1.72	1.28		10.6667	10.3333	12	12.97	12.97	39	0	0	9216	2	0	2	1	1	0	0	0
7822	7	1	1	29	2	1	3	2	1	1	1	1	1	2	1	1				2	2	9	74	2	74	9	7.62218	232	0.53	1.79	-0.63	12.3333	12.3333	12.3333				38	0	0	49	2	1	2	0	0
7822	13	1	1	29	2	1	3	2	1	1	1	1	1	2	1	1				2	2	9	76.5	2	76.5	9	15.2444	464	-1.28	-1.14	-0.83	12.3333	12.3333	12.3333				38	0	0	169	2	1	2	0	0
7822	24	1	1	29	2	1	3	2	1	1	1	1	1	2	1	1				2	2			2	110.45	20.3	60.1561	1831	0.74	0.09	1.01		12.3333	12.3333				38	0	0	576	2	1	2	0	0
7822	36	1	1	29	2	1	3	2	1	1	1	1	1	2	1	1				2	2			2									12.3333	12.3333				38	0	0	1296	2	1	2	0	0
7822	60	1	1	29	2	1	3	2	1	1	1	1	1	2	1	1				2	2	20.3	110.45	2									12.3333	12.3333				38	0	0	3600	2	1	2	0	0
7822	96	1	1	29	2	1	3	2	1	1	1	1	1	2	1	1				2	2			2									12.3333	12.3333				38	0	0	9216	2	1	2	0	0
7826	7	1	1	28	2	1	1	1	1	1	1	1	0	1	2	4	24	0	3	0	1	9.25	73.1	2	73.1	9.25	7.65503	233	0.77	1.36	0.01	11	11		11.6667	11.58	13.27	40	0	0	49	2	0	1	0		0	0	0
7826	13	1	1	28	2	1	1	1	1	1	1	1	0	1	2	4	24	0	3	0	1		76.5	2	76.5		15.3758	468		-1.2			11		11.6667	11.58	13.27	40	0	0	169	2	0	1	0		0	0	0
7826	24	1	1	28	2	1	1	1	1	1	1	1	0	1	2	4	24	0	3	0	1	11.9	82	2	82	11.9	24.4764	745	-0.25	-1.79	1.26	11.6667	11		11.6667	11.58	13.27	40	0	0	576	2	0	1	0		0	0	0
7826	36	1	1	28	2	1	1	1	1	1	1	1	0	1	2	4	24	0	3	0	1	13.5	90	2	90	13.5	37.0267	1127	-0.6	-1.8	0.85	11.58	11		11.6667	11.58	13.27	40	0	0	1296	2	0	1	0		0	0	0
7826	60	1	1	28	2	1	1	1	1	1	1	1	0	1	2	4	24	0	3	0	1	16.8	105	2	105	16.8	60.2546	1834	-0.67	-1.1	0.04	13.27	11		11.6667	11.58	13.27	40	0	0	3600	2	0	1	0		0	0	0
7826	96	1	1	28	2	1	1	1	1	1	1	1	0	1	2	4	24	0	3	0	1	22.1	121	2	121	22.1	95.8357	2917	-1	-1.1	-0.45		11		11.6667	11.58	13.27	40	0	0	9216	2	0	1	0		0	0	0
7830	7	1	2	29	2	3	3	1	1	1	1	1	0	2		9	14	0	3	1	1	8	72	1	72	8	8.41068	256	-0.81	0.37	-1.38	9.66667	9.66667	12.3333	13	11.25	12.2	40	0	1	49	2	1	2	1	0	0	0	0
7830	13	1	2	29	2	3	3	1	1	1	1	1	0	2		9	14	0	3	1	1	10.5	81.2	1	81.2	10.5	16.0986	490	-0.04	0.34	-0.31	12.3333	9.66667	12.3333	13	11.25	12.2	40	0	1	169	2	1	2	1	0	0	0	0
7830	24	1	2	29	2	3	3	1	1	1	1	1	0	2		9	14	0	3	1	1	11.8	87	1	87	11.8	25.4949	776	-0.46	-0.44	-0.3	13	9.66667	12.3333	13	11.25	12.2	40	0	1	576	2	1	2	1	0	0	0	0
7830	36	1	2	29	2	3	3	1	1	1	1	1	0	2		9	14	0	3	1	1	14	98	1	98	14	39.0965	1190	-0.49	-0.02	-0.78	11.25	9.66667	12.3333	13	11.25	12.2	40	0	1	1296	2	1	2	1	0	0	0	0
7830	60	1	2	29	2	3	3	1	1	1	1	1	0	2		9	14	0	3	1	1	16.95	106.5	1	106.5	16.95	59.9261	1824	-0.58	-0.74	-0.19	12.2	9.66667	12.3333	13	11.25	12.2	40	0	1	3600	2	1	2	1	0	0	0	0
7830	96	1	2	29	2	3	3	1	1	1	1	1	0	2		9	14	0	3	1	1	24.65	124.7	1	124.7	24.65	96	2922	-0.22	-0.45	0.08		9.66667	12.3333	13	11.25	12.2	40	0	1	9216	2	1	2	1	0	0	0	0
7831	7	1	2	21	2	1	5	1	1	1	1	0	0	2		4	12	0	2	1	2	7.65	67	2	67	7.65	7.26078	221	-0.84	-1.17	-0.2	11.3333	11.3333	12	12	13.9	12.5	39	0	0	49	2	1	2	0	0	0	0	0
7831	13	1	2	21	2	1	5	1	1	1	1	0	0	2		4	12	0	2	1	2	8.84	74	2	74	8.84	13.0103	396	-1.01	-1.21	-0.41	12	11.3333	12	12	13.9	12.5	39	0	0	169	2	1	2	0	0	0	0	0
7831	24	1	2	21	2	1	5	1	1	1	1	0	0	2		4	12	0	2	1	2	9.9	82	2	82	9.9	24.5092	746	-1.86	-1.8	-1.09	12	11.3333	12	12	13.9	12.5	39	0	0	576	2	1	2	0	0	0	0	0
7831	36	1	2	21	2	1	5	1	1	1	1	0	0	2		4	12	0	2	1	2	12.4	90.2	2	90.2	12.4	38.5708	1174	-1.44	-1.97	-0.23	13.9	11.3333	12	12	13.9	12.5	39	0	0	1296	2	1	2	0	0	0	0	0
7831	60	1	2	21	2	1	5	1	1	1	1	0	0	2		4	12	0	2	1	2	16.1	103.7	2	103.7	16.1	60.1889	1832	-0.98	-1.37	-0.17	12.5	11.3333	12	12	13.9	12.5	39	0	0	3600	2	1	2	0	0	0	0	0
7831	96	1	2	21	2	1	5	1	1	1	1	0	0	2		4	12	0	2	1	2	32.95	124.4	2	124.4	32.95	95.54	2908	1.71	-0.47	2.58		11.3333	12	12	13.9	12.5	39	0	0	9216	2	1	2	0	0	0	0	0
7843	7	1	1	21	1	1	4	1	1	0	1	0	0	1	1	4	9	13	2	0	1	7.95	68	1	68	7.95	7.26078	221	-0.49	-0.71	-0.09	11.3333	11.3333	12	12	13.27	12.5		0	0	49	1	0	1	0	0	0	0	0
7843	13	1	1	21	1	1	4	1	1	0	1	0	0	1	1	4	9	13	2	0	1	9.2	76.5	1	76.5	9.2	15.8029	481	-1.18	-1.36	-0.5	12	11.3333	12	12	13.27	12.5		0	0	169	1	0	1	0	0	0	0	0
7843	24	1	1	21	1	1	4	1	1	0	1	0	0	1	1	4	9	13	2	0	1	12.8	87	1	87	12.8	25.3963	773	0.26	-0.42	0.73	12	11.3333	12	12	13.27	12.5		0	0	576	1	0	1	0	0	0	0	0
7843	36	1	1	21	1	1	4	1	1	0	1	0	0	1	1	4	9	13	2	0	1	14.3	95	1	95	14.3	37.3552	1137	-0.15	-0.52	0.23	13.27	11.3333	12	12	13.27	12.5		0	0	1296	1	0	1	0	0	0	0	0
7843	60	1	1	21	1	1	4	1	1	0	1	0	0	1	1	4	9	13	2	0	1	18.4	107.3	1	107.3	18.4	60.6817	1847	-0.02	-0.65	0.57	12.5	11.3333	12	12	13.27	12.5		0	0	3600	1	0	1	0	0	0	0	0
7843	96	1	1	21	1	1	4	1	1	0	1	0	0	1	1	4	9	13	2	0	1	24.6	125.5	1	125.5	24.6	97.0185	2953	-0.29	-0.39	-0.1		11.3333	12	12	13.27	12.5		0	0	9216	1	0	1	0	0	0	0	0
7853	7	1	1	27	2	2	4	1	0	0	0	0	0	2	2	4	6	0	1	0	1	6.54	62.5	1	62.5	6.54	7.35934	224	-2.28	-3.29	-0.41	10	10	12	11.6667		12.2	38	0	0	49	2	0	2	1	0	0		0
7853	13	1	1	27	2	2	4	1	0	0	0	0	0	2	2	4	6	0	1	0	1	7.66	67	1	67	7.66	14.1273	430	-2.52	-4.51	0.39	12	10	12	11.6667		12.2	38	0	0	169	2	0	2	1	0	0		0
7853	24	1	1	27	2	2	4	1	0	0	0	0	0	2	2	4	6	0	1	0	1	11	77.7	1	77.7	11	24.5749	748	-0.95	-3.21	1.61	11.6667	10	12	11.6667		12.2	38	0	0	576	2	0	2	1	0	0		0
7853	36	1	1	27	2	2	4	1	0	0	0	0	0	2	2	4	6	0	1	0	1	12.15	88	1	88	12.15	36.4025	1108	-1.41	-2.24	0.08		10	12	11.6667		12.2	38	0	0	1296	2	0	2	1	0	0		0
7853	60	1	1	27	2	2	4	1	0	0	0	0	0	2	2	4	6	0	1	0	1	15.9	101.9	1	101.9	15.9	63.1129	1921	-1.34	-2.04	0.04	12.2	10	12	11.6667		12.2	38	0	0	3600	2	0	2	1	0	0		0
7853	96	1	1	27	2	2	4	1	0	0	0	0	0	2	2	4	6	0	1	0	1			1									10	12	11.6667		12.2	38	0	0	9216	2	0	2	1	0	0		0
7854	7	1	1	27	2	1	3	1	1	1	1	1	1	2	2	1	6	0	1	2	1	7.75	69	1	69	7.75	7.45791	227	-0.79	-0.38	-0.76	12	12	10.6667	12.6667		12.2	39	0	0	49	2	1	2	0	1	0		0
7854	13	1	1	27	2	1	3	1	1	1	1	1	1	2	2	1	6	0	1	2	1	10	75.3	1	75.3	10	14.7187	448	-0.22	-1.41	0.85	10.6667	12	10.6667	12.6667		12.2	39	0	0	169	2	1	2	0	1	0		0
7854	24	1	1	27	2	1	3	1	1	1	1	1	1	2	2	1	6	0	1	2	1	13.6	84.3	1	84.3	13.6	24.115	734	0.97	-0.95	2.17	12.6667	12	10.6667	12.6667		12.2	39	0	0	576	2	1	2	0	1	0		0
7854	36	1	1	27	2	1	3	1	1	1	1	1	1	2	2	1	6	0	1	2	1	15	94.6	1	94.6	15	37.6509	1146	0.21	-0.67	0.93		12	10.6667	12.6667		12.2	39	0	0	1296	2	1	2	0	1	0		0
7854	60	1	1	27	2	1	3	1	1	1	1	1	1	2	2	1	6	0	1	2	1	18.15	107	1	107	18.15	59.9918	1826	-0.08	-0.64	0.48	12.2	12	10.6667	12.6667		12.2	39	0	0	3600	2	1	2	0	1	0		0
7854	96	1	1	27	2	1	3	1	1	1	1	1	1	2	2	1	6	0	1	2	1	24.95	123.5	1	123.5	24.95	97.5113	2968	-0.22	-0.78	0.37		12	10.6667	12.6667		12.2	39	0	0	9216	2	1	2	0	1	0		0
7857	7	1	1	28	1	1	1	1	1	1	1	1	0	3	3	4	4	5	1	1	2			1	78.5	10.56	14.7515	449	0.26	-0.15	0.5			11.3333	11.6667	12.2	12.5	39	0	0	49	1	1	2		0	0	0	0
7857	13	1	1	28	1	1	1	1	1	1	1	1	0	3	3	4	4	5	1	1	2	10.56	78.5	1	87	13	24.6735	751	0.49	-0.22	0.9	11.3333		11.3333	11.6667	12.2	12.5	39	0	0	169	1	1	2		0	0	0	0
7857	24	1	1	28	1	1	1	1	1	1	1	1	0	3	3	4	4	5	1	1	2	13	87	1	99.5	15.2	40.115	1221	0.09	0.21	-0.11	11.6667		11.3333	11.6667	12.2	12.5	39	0	0	576	1	1	2		0	0	0	0
7857	36	1	1	28	1	1	1	1	1	1	1	1	0	3	3	4	4	5	1	1	2	15.2	99.5	1	113	19.8	60.386	1838	0.54	0.61	0.24	12.2		11.3333	11.6667	12.2	12.5	39	0	0	1296	1	1	2		0	0	0	0
7857	60	1	1	28	1	1	1	1	1	1	1	1	0	3	3	4	4	5	1	1	2	19.8	113	1	130.6	29.1	96.6899	2943	0.87	0.53	0.79	12.5		11.3333	11.6667	12.2	12.5	39	0	0	3600	1	1	2		0	0	0	0
7857	96	1	1	28	1	1	1	1	1	1	1	1	0	3	3	4	4	5	1	1	2	29.1	130.6	1										11.3333	11.6667	12.2	12.5	39	0	0	9216	1	1	2		0	0	0	0
7859	7	1	1	26	1	1	3	1	1	0	1	1	1	1	1	1	15	0	3	2	1	7.3	67	2	67	7.3	7.35934	224	-1.3	-1.23	-0.77	13	13	13	11.6667	13.27	12.5	38	0	1	49	1	1	1	0	0	0	0	0
7859	13	1	1	26	1	1	3	1	1	0	1	1	1	1	1	1	15	0	3	2	1		74	2	74		14.5216	442		-1.85		13	13	13	11.6667	13.27	12.5	38	0	1	169	1	1	1	0	0	0	0	0
7859	24	1	1	26	1	1	3	1	1	0	1	1	1	1	1	1	15	0	3	2	1	10.4	80.8	2	80.8	10.4	23.6879	721	-1.32	-2.22	0.15	11.6667	13	13	11.6667	13.27	12.5	38	0	1	576	1	1	1	0	0	0	0	0
7859	36	1	1	26	1	1	3	1	1	0	1	1	1	1	1	1	15	0	3	2	1	12.6	89.3	2	89.3	12.6	36.4025	1108	-1.11	-1.89	0.17	13.27	13	13	11.6667	13.27	12.5	38	0	1	1296	1	1	1	0	0	0	0	0
7859	60	1	1	26	1	1	3	1	1	0	1	1	1	1	1	1	15	0	3	2	1	16.45	104	2	104	16.45	60.2875	1835	-0.83	-1.32	0.01	12.5	13	13	11.6667	13.27	12.5	38	0	1	3600	1	1	1	0	0	0	0	0
7859	96	1	1	26	1	1	3	1	1	0	1	1	1	1	1	1	15	0	3	2	1	23.25	123.5	2	123.5	23.25	95.9671	2921	-0.63	-0.66	-0.34		13	13	11.6667	13.27	12.5	38	0	1	9216	1	1	1	0	0	0	0	0
7863	7	1	1	26	2	3	3	1	1	1	1	1	1	3	2	1	2	0	1	2	1	6.85	67	1	67	6.85	7.09651	216	-1.77	-1.06	-1.58	11.6667	11.6667	13	12.6667		12.5	42	0	0	49	2	1	2	0	0	0		0
7863	13	1	1	26	2	3	3	1	1	1	1	1	1	3	2	1	2	0	1	2	1	8.65	73	1	73	8.65	13.3388	406	-1.27	-1.76	-0.31	13	11.6667	13	12.6667		12.5	42	0	0	169	2	1	2	0	0	0		0
7863	24	1	1	26	2	3	3	1	1	1	1	1	1	3	2	1	2	0	1	2	1	9.4	82	1	82	9.4	23.9179	728	-2.24	-1.88	-1.58	12.6667	11.6667	13	12.6667		12.5	42	0	0	576	2	1	2	0	0	0		0
7863	36	1	1	26	2	3	3	1	1	1	1	1	1	3	2	1	2	0	1	2	1	11.35	90.1	1	90.1	11.35	36.5996	1114	-2	-1.71	-1.39		11.6667	13	12.6667		12.5	42	0	0	1296	2	1	2	0	0	0		0
7863	60	1	1	26	2	3	3	1	1	1	1	1	1	3	2	1	2	0	1	2	1	14.2	104	1	104	14.2	60.3203	1836	-1.95	-1.32	-1.76	12.5	11.6667	13	12.6667		12.5	42	0	0	3600	2	1	2	0	0	0		0
7863	96	1	1	26	2	3	3	1	1	1	1	1	1	3	2	1	2	0	1	2	1	19.2	122	1	122	19.2	95.77	2915	-2.1	-0.92	-2.42		11.6667	13	12.6667		12.5	42	0	0	9216	2	1	2	0	0	0		0
7869	7	1	1	20	2	3	3	2	1	1	1	1	1	3	2	1	15	0	3	2	1	10.5	72.5	2	72.5	10.5	11.1376	339	0.97	-0.95	2.01	11.6667	11.6667		11.3333	11.25	12.5	42	0	0	49	2	1	2	0		0	0	0
7869	13	1	1	20	2	3	3	2	1	1	1	1	1	3	2	1	15	0	3	2	1		76.8	2	76.8		14.5216	442		-0.73			11.6667		11.3333	11.25	12.5	42	0	0	169	2	1	2	0		0	0	0
7869	24	1	1	20	2	3	3	2	1	1	1	1	1	3	2	1	15	0	3	2	1	13.6	85.4	2	85.4	13.6	26.4476	805	0.64	-1.18	1.94	11.3333	11.6667		11.3333	11.25	12.5	42	0	0	576	2	1	2	0		0	0	0
7869	36	1	1	20	2	3	3	2	1	1	1	1	1	3	2	1	15	0	3	2	1	15.6	94.5	2	94.5	15.6	38.768	1180	0.42	-0.88	1.46	11.25	11.6667		11.3333	11.25	12.5	42	0	0	1296	2	1	2	0		0	0	0
7869	60	1	1	20	2	3	3	2	1	1	1	1	1	3	2	1	15	0	3	2	1	22.8	107.4	2	107.4	22.8	60.386	1838	1.56	-0.6	2.76	12.5	11.6667		11.3333	11.25	12.5	42	0	0	3600	2	1	2	0		0	0	0
7869	96	1	1	20	2	3	3	2	1	1	1	1	1	3	2	1	15	0	3	2	1	39.45	126.3	2	126.3	39.45	96.9856	2952	2.66	-0.25	3.58		11.6667		11.3333	11.25	12.5	42	0	0	9216	2	1	2	0		0	0	0
7872	7	1	1	28	2	2	3	1	1	1	1	0	0	2	2	4	12	0	2	2	2	8.3	70	1	70	8.3	7.42505	226	-0.15	0.1	-0.26	11	11	12.3333	12	12.5	12.2	39	0	0	49	2	1	2	0	0	0	0	0
7872	13	1	1	28	2	2	3	1	1	1	1	0	0	2	2	4	12	0	2	2	2	9.7	76	1	76	9.7	12.9446	394	-0.15	-0.35	0.08	12.3333	11	12.3333	12	12.5	12.2	39	0	0	169	2	1	2	0	0	0	0	0
7872	24	1	1	28	2	2	3	1	1	1	1	0	0	2	2	4	12	0	2	2	2	12	85.6	1	85.6	12	23.8193	725	-0.08	-0.68	0.5	12	11	12.3333	12	12.5	12.2	39	0	0	576	2	1	2	0	0	0	0	0
7872	36	1	1	28	2	2	3	1	1	1	1	0	0	2	2	4	12	0	2	2	2	14	99.5	1	99.5	14	37.0595	1128	-0.3	0.73	-1.23	12.5	11	12.3333	12	12.5	12.2	39	0	0	1296	2	1	2	0	0	0	0	0
7872	60	1	1	28	2	2	3	1	1	1	1	0	0	2	2	4	12	0	2	2	2	18.5	110.5	1	110.5	18.5	59.9918	1826	0.07	0.12	-0.03	12.2	11	12.3333	12	12.5	12.2	39	0	0	3600	2	1	2	0	0	0	0	0
7872	96	1	1	28	2	2	3	1	1	1	1	0	0	2	2	4	12	0	2	2	2	30.8	129.05	1	129.05	30.8	95.8029	2916	1.28	0.33	1.51		11	12.3333	12	12.5	12.2	39	0	0	9216	2	1	2	0	0	0	0	0
7877	7	1	1	28	1	1	1	1	1	1	1	1	0	2	1	2	0	0	1	0	1	9.5	74.5	1	74.5	9.5	7.32649	223	1.13	2.23	-0.14	11.6667	11.6667	11.6667	12.3333	13.6	11.88	41	0	0	49	1	0	2	0	0	0	0	0
7877	13	1	1	28	1	1	1	1	1	1	1	1	0	2	1	2	0	0	1	0	1	10.3	77	1	77	10.3	14.0945	429	0.16	-0.47	0.61	11.6667	11.6667	11.6667	12.3333	13.6	11.88	41	0	0	169	1	0	2	0	0	0	0	0
7877	24	1	1	28	1	1	1	1	1	1	1	1	0	2	1	2	0	0	1	0	1	12.7	87.8	1	87.8	12.7	27.9589	851	-0.15	-0.78	0.48	12.3333	11.6667	11.6667	12.3333	13.6	11.88	41	0	0	576	1	0	2	0	0	0	0	0
7877	36	1	1	28	1	1	1	1	1	1	1	1	0	2	1	2	0	0	1	0	1	14.6	96.9	1	96.9	14.6	38.2752	1165	-0.07	-0.17	0.01	13.6	11.6667	11.6667	12.3333	13.6	11.88	41	0	0	1296	1	0	2	0	0	0	0	0
7877	60	1	1	28	1	1	1	1	1	1	1	1	0	2	1	2	0	0	1	0	1	18.9	111	1	111	18.9	60.0575	1828	0.22	0.22	0.11	11.88	11.6667	11.6667	12.3333	13.6	11.88	41	0	0	3600	1	0	2	0	0	0	0	0
7877	96	1	1	28	1	1	1	1	1	1	1	1	0	2	1	2	0	0	1	0	1	25.6	131	1	131	25.6	95.8357	2917	0.06	0.67	-0.58		11.6667	11.6667	12.3333	13.6	11.88	41	0	0	9216	1	0	2	0	0	0	0	0
7884	7	1	1	30	2	1	3	1	1	1	1	1	0	3	3	4	18	0	3	2	1	8.18	67	1	67	8.18	7.09651	216	-0.17	-1.06	0.61	10.6667	10.6667	12.3333	12.3333	12.2	12.97	42	0	1	49	2	1	2	1	0	0	0	0
7884	13	1	1	30	2	1	3	1	1	1	1	1	0	3	3	4	18	0	3	2	1	8.76	71	1	71	8.76	13.6016	414	-1.21	-2.69	0.57	12.3333	10.6667	12.3333	12.3333	12.2	12.97	42	0	1	169	2	1	2	1	0	0	0	0
7884	24	1	1	30	2	1	3	1	1	1	1	1	0	3	3	4	18	0	3	2	1	10.2	81.5	1	81.5	10.2	24.9692	760	-1.66	-2.07	-0.52	12.3333	10.6667	12.3333	12.3333	12.2	12.97	42	0	1	576	2	1	2	1	0	0	0	0
7884	36	1	1	30	2	1	3	1	1	1	1	1	0	3	3	4	18	0	3	2	1	11.9	88	1	88	11.9	36.3368	1106	-1.58	-2.23	-0.18	12.2	10.6667	12.3333	12.3333	12.2	12.97	42	0	1	1296	2	1	2	1	0	0	0	0
7884	60	1	1	30	2	1	3	1	1	1	1	1	0	3	3	4	18	0	3	2	1	13.8	100	1	100	13.8	60.2218	1833	-2.16	-2.17	-1.14	12.97	10.6667	12.3333	12.3333	12.2	12.97	42	0	1	3600	2	1	2	1	0	0	0	0
7884	96	1	1	30	2	1	3	1	1	1	1	1	0	3	3	4	18	0	3	2	1	19.05	117	1	117	19.05	96.2957	2931	-2.2	-1.84	-1.42		10.6667	12.3333	12.3333	12.2	12.97	42	0	1	9216	2	1	2	1	0	0	0	0
7893	7	2	2	30	2	3	1	1	1	0	1	1	0	2	2	4	12	0	2	0	1			2	73.5	7.8	14.5873	444	-1.65	-1.31	-1.24			11.6667	11.3333	12.5	13.6	38	0	0	49	2	0	2		0	0	0	0
7893	13	2	2	30	2	3	1	1	1	0	1	1	0	2	2	4	12	0	2	0	1	7.8	73.5	2	79.1	9	25.1006	764	-2.2	-2.31	-1.03	11.6667		11.6667	11.3333	12.5	13.6	38	0	0	169	2	0	2		0	0	0	0
7893	24	2	2	30	2	3	1	1	1	0	1	1	0	2	2	4	12	0	2	0	1	9	79.1	2	87.2	9.7	36.8624	1122	-3.01	-2.2	-2.31	11.3333		11.6667	11.3333	12.5	13.6	38	0	0	576	2	0	2		0	0	0	0
7893	36	2	2	30	2	3	1	1	1	0	1	1	0	2	2	4	12	0	2	0	1	9.7	87.2	2	102	14.2	60.9774	1856	-1.82	-1.66	-1.19	12.5		11.6667	11.3333	12.5	13.6	38	0	0	1296	2	0	2		0	0	0	0
7893	60	2	2	30	2	3	1	1	1	0	1	1	0	2	2	4	12	0	2	0	1	14.2	102	2	120.4	19.95	96.5914	2940	-1.53	-1.11	-1.28	13.6		11.6667	11.3333	12.5	13.6	38	0	0	3600	2	0	2		0	0	0	0
7893	96	2	2	30	2	3	1	1	1	0	1	1	0	2	2	4	12	0	2	0	1	19.95	120.4	2										11.6667	11.3333	12.5	13.6	38	0	0	9216	2	0	2		0	0	0	0
7896	7	1	1	19	2	2	3	2	1	0	1	0	1	2	2	1	7	0	2	0	2	7.5	70	1	70	7.5	9.72485	296	-1.76	-1.29	-1.39	11.6667	11.6667	11	11	11.88	12.2	39	0	0	49	2	0	2	0	0	0	0	0
7896	13	1	1	19	2	2	3	2	1	0	1	0	1	2	2	1	7	0	2	0	2	9	78.5	1	78.5	9	15.5072	472	-1.32	-0.47	-1.49	11	11.6667	11	11	11.88	12.2	39	0	0	169	2	0	2	0	0	0	0	0
7896	24	1	1	19	2	2	3	2	1	0	1	0	1	2	2	1	7	0	2	0	2	11.1	84.5	1	84.5	11.1	23.7864	724	-0.76	-1.03	-0.16	11	11.6667	11	11	11.88	12.2	39	0	0	576	2	0	2	0	0	0	0	0
7896	36	1	1	19	2	2	3	2	1	0	1	0	1	2	2	1	7	0	2	0	2	13	93	1	93	13	36.3696	1107	-0.85	-0.89	-0.46	11.88	11.6667	11	11	11.88	12.2	39	0	0	1296	2	0	2	0	0	0	0	0
7896	60	1	1	19	2	2	3	2	1	0	1	0	1	2	2	1	7	0	2	0	2	16.5	108.05	1	108.05	16.5	60.1561	1831	-0.8	-0.43	-0.85	12.2	11.6667	11	11	11.88	12.2	39	0	0	3600	2	0	2	0	0	0	0	0
7896	96	1	1	19	2	2	3	2	1	0	1	0	1	2	2	1	7	0	2	0	2	21.65	124.3	1	124.3	21.65	95.7372	2914	-1.15	-0.5	-1.32		11.6667	11	11	11.88	12.2	39	0	0	9216	2	0	2	0	0	0	0	0
7898	7	1	1	33	2	1	2	1	1	1	1	1	0	2	2	4	24	0	3	1	1	6.9	65	2	65	6.9	6.99795	213	-1.67	-1.92	-0.73	10.3333	10.3333	10.3333	11.6667	12.2	12.5	39	0	0	49	2	1	2	1	1	0	0	0
7898	13	1	1	33	2	1	2	1	1	1	1	1	0	2	2	4	24	0	3	1	1	8.1	71.5	2	71.5	8.1	13.2074	402	-1.84	-2.32	-0.63	10.3333	10.3333	10.3333	11.6667	12.2	12.5	39	0	0	169	2	1	2	1	1	0	0	0
7898	24	1	1	33	2	1	2	1	1	1	1	1	0	2	2	4	24	0	3	1	1	10	82	2	82	10	24.4435	744	-1.77	-1.78	-0.96	11.6667	10.3333	10.3333	11.6667	12.2	12.5	39	0	0	576	2	1	2	1	1	0	0	0
7898	36	1	1	33	2	1	2	1	1	1	1	1	0	2	2	4	24	0	3	1	1	12.3	89	2	89	12.3	35.9425	1094	-1.27	-1.9	-0.06	12.2	10.3333	10.3333	11.6667	12.2	12.5	39	0	0	1296	2	1	2	1	1	0	0	0
7898	60	1	1	33	2	1	2	1	1	1	1	1	0	2	2	4	24	0	3	1	1	18.1	105.45	2	105.45	18.1	60.1889	1832	-0.11	-0.99	0.78	12.5	10.3333	10.3333	11.6667	12.2	12.5	39	0	0	3600	2	1	2	1	1	0	0	0
7898	96	1	1	33	2	1	2	1	1	1	1	1	0	2	2	4	24	0	3	1	1	28.7	124.9	2	124.9	28.7	96.2628	2930	0.8	-0.44	1.46		10.3333	10.3333	11.6667	12.2	12.5	39	0	0	9216	2	1	2	1	1	0	0	0
7902	7	1	1	23	2	1	3	1	1	1	1	0	0	2	2	4	24	0	3	1	1			1	79.5	11.4	16.9199	515	0.56	-0.63	1.29			12	12.3333	12.2	11.88	40	0	0	49	2	1	2		0	0	0	0
7902	13	1	1	23	2	1	3	1	1	1	1	0	0	2	2	4	24	0	3	1	1	11.4	79.5	1	87	13.2	24.9692	760	0.58	-0.3	1.09	12		12	12.3333	12.2	11.88	40	0	0	169	2	1	2		0	0	0	0
7902	24	1	1	23	2	1	3	1	1	1	1	0	0	2	2	4	24	0	3	1	1	13.2	87	1	95.2	16.1	37.0267	1127	0.85	-0.41	1.63	12.3333		12	12.3333	12.2	11.88	40	0	0	576	2	1	2		0	0	0	0
7902	36	1	1	23	2	1	3	1	1	1	1	0	0	2	2	4	24	0	3	1	1	16.1	95.2	1	109	20.1	60.4846	1841	0.64	-0.26	1.19	12.2		12	12.3333	12.2	11.88	40	0	0	1296	2	1	2		0	0	0	0
7902	60	1	1	23	2	1	3	1	1	1	1	0	0	2	2	4	24	0	3	1	1	20.1	109	1	127.5	27.25	96.7228	2944	0.43	-0.02	0.62	11.88		12	12.3333	12.2	11.88	40	0	0	3600	2	1	2		0	0	0	0
7902	96	1	1	23	2	1	3	1	1	1	1	0	0	2	2	4	24	0	3	1	1	27.25	127.5	1										12	12.3333	12.2	11.88	40	0	0	9216	2	1	2		0	0	0	0
7903	7	1	1	36	2	1	5	1	1	0	0	0	0	1	2	2	13	0	3	1	1	7	69	2	69	7	8.80493	268	-2.13	-1.21	-1.97	10.3333	10.3333	11.6667	11.3333	12.2	12.2		0	1	49	2	1	1	1	0	0	0	0
7903	13	1	1	36	2	1	5	1	1	0	0	0	0	1	2	2	13	0	3	1	1	9.5	77.5	2	77.5	9.5	14.193	432	-0.59	-0.31	-0.56	11.6667	10.3333	11.6667	11.3333	12.2	12.2		0	1	169	2	1	1	1	0	0	0	0
7903	24	1	1	36	2	1	5	1	1	0	0	0	0	1	2	2	13	0	3	1	1	12.6	86.4	2	86.4	12.6	24.6407	750	0.23	-0.41	0.68	11.3333	10.3333	11.6667	11.3333	12.2	12.2		0	1	576	2	1	1	1	0	0	0	0
7903	36	1	1	36	2	1	5	1	1	0	0	0	0	1	2	2	13	0	3	1	1	15	95.8	2	95.8	15	36.4682	1110	0.32	-0.16	0.59	12.2	10.3333	11.6667	11.3333	12.2	12.2		0	1	1296	2	1	1	1	0	0	0	0
7903	60	1	1	36	2	1	5	1	1	0	0	0	0	1	2	2	13	0	3	1	1	19.15	110.6	2	110.6	19.15	60.846	1852	0.26	0.04	0.35	12.2	10.3333	11.6667	11.3333	12.2	12.2		0	1	3600	2	1	1	1	0	0	0	0
7903	96	1	1	36	2	1	5	1	1	0	0	0	0	1	2	2	13	0	3	1	1			2									10.3333	11.6667	11.3333	12.2	12.2		0	1	9216	2	1	1	1	0	0	0	0
7911	7	2	2	18	2	3	3	1	1	1	1	1	0	1	1	2	12	0	2	1	1	6.9	66.3	1	66.3	6.9	7.45791	227	-1	-0.71	-0.82	11.3333	11.3333	13	12.3333	12.2	13.9	41	0	1	49	2	1	1	0	0	0	0	0
7911	13	2	2	18	2	3	3	1	1	1	1	1	0	1	1	2	12	0	2	1	1	10	74.3	1	74.3	10	15.1129	460	0.31	-1.21	1.39	13	11.3333	13	12.3333	12.2	13.9	41	0	1	169	2	1	1	0	0	0	0	0
7911	24	2	2	18	2	3	3	1	1	1	1	1	0	1	1	2	12	0	2	1	1	10.4	78.5	1	78.5	10.4	24.5092	746	-0.88	-2.36	0.86	12.3333	11.3333	13	12.3333	12.2	13.9	41	0	1	576	2	1	1	0	0	0	0	0
7911	36	2	2	18	2	3	3	1	1	1	1	1	0	1	1	2	12	0	2	1	1	12.65	87.2	1	87.2	12.65	37.6838	1147	-0.88	-2.32	0.9	12.2	11.3333	13	12.3333	12.2	13.9	41	0	1	1296	2	1	1	0	0	0	0	0
7911	60	2	2	18	2	3	3	1	1	1	1	1	0	1	1	2	12	0	2	1	1	15.8	100.5	1	100.5	15.8	60.2875	1835	-1	-1.9	0.24	13.9	11.3333	13	12.3333	12.2	13.9	41	0	1	3600	2	1	1	0	0	0	0	0
7911	96	2	2	18	2	3	3	1	1	1	1	1	0	1	1	2	12	0	2	1	1	21.4	118	1	118	21.4	96.46	2936	-1.04	-1.51	-0.19		11.3333	13	12.3333	12.2	13.9	41	0	1	9216	2	1	1	0	0	0	0	0
7923	7	2	1	21	1	2	3	1	1	0	1	1	1	3	2	5	12	0	2	1	2			1	80	11	13.8973	423	1.29	1.39	0.72	11	11	11	12	12.97	11.88	42	0	0	49	1	1	2	0	0	0	0	0
7923	13	2	1	21	1	2	3	1	1	0	1	1	1	3	2	5	12	0	2	1	2	11	80	1	91	13.7	25.8234	786	1.14	1.12	0.66	11	11	11	12	12.97	11.88	42	0	0	169	1	1	2	0	0	0	0	0
7923	24	2	1	21	1	2	3	1	1	0	1	1	1	3	2	5	12	0	2	1	2	13.7	91	1	102	17.6	39.4251	1200	1.43	1.17	1.09	12	11	11	12	12.97	11.88	42	0	0	576	1	1	2	0	0	0	0	0
7923	36	2	1	21	1	2	3	1	1	0	1	1	1	3	2	5	12	0	2	1	2	17.6	102	1	117.5	26.9	60.4189	1839	2.43	1.65	2.32	12.97	11	11	12	12.97	11.88	42	0	0	1296	1	1	2	0	0	0	0	0
7923	60	2	1	21	1	2	3	1	1	0	1	1	1	3	2	5	12	0	2	1	2	26.9	117.5	1	139.85	43.1	96.4271	2935	2.87	2.25	2.39	11.88	11	11	12	12.97	11.88	42	0	0	3600	1	1	2	0	0	0	0	0
7923	96	2	1	21	1	2	3	1	1	0	1	1	1	3	2	5	12	0	2	1	2	43.1	139.85	1									11	11	12	12.97	11.88	42	0	0	9216	1	1	2	0	0	0	0	0
7930	7	2	2	27	1	1	1	2	1	1	0	0	0	2	2	4	19	0	3	0	1	7.78	65.3	2	65.3	7.78	7.68788	234	-0.08	-1.28	0.87	10.6667	10.6667	10.6667	10.6667	10.8	11.25	39	0	0	49	1	0	2	1	1	1	1	0
7930	13	2	2	27	1	1	1	2	1	1	0	0	0	2	2	4	19	0	3	0	1	8.12	71	2	71	8.12	13.1745	401	-1.04	-1.68	-0.07	10.6667	10.6667	10.6667	10.6667	10.8	11.25	39	0	0	169	1	0	2	1	1	1	1	0
7930	24	2	2	27	1	1	1	2	1	1	0	0	0	2	2	4	19	0	3	0	1	9.9	79	2	79	9.9	24.8706	757	-1.35	-2.29	0.15	10.6667	10.6667	10.6667	10.6667	10.8	11.25	39	0	0	576	1	0	2	1	1	1	1	0
7930	36	2	2	27	1	1	1	2	1	1	0	0	0	2	2	4	19	0	3	0	1	11.9	89.2	2	89.2	11.9	36.5996	1114	-1.27	-1.63	-0.33	10.8	10.6667	10.6667	10.6667	10.8	11.25	39	0	0	1296	1	0	2	1	1	1	1	0
7930	60	2	2	27	1	1	1	2	1	1	0	0	0	2	2	4	19	0	3	0	1	15.85	104	2	104	15.85	61.2731	1865	-1.04	-1.2	-0.41	11.25	10.6667	10.6667	10.6667	10.8	11.25	39	0	0	3600	1	0	2	1	1	1	1	0
7930	96	2	2	27	1	1	1	2	1	1	0	0	0	2	2	4	19	0	3	0	1	24.15	123	2	123	24.15	97.2485	2960	-0.3	-0.71	0.13		10.6667	10.6667	10.6667	10.8	11.25	39	0	0	9216	1	0	2	1	1	1	1	0
7934	7	2	2	22	2	3	5	1	1	1	1	1	0	2	2	4	13	0	3	1	1	7.15	64	1	64	7.15	7.35934	224	-0.67	-1.64	0.37	10.6667	10.6667	11.3333	11.3333	12.97	13.6	40	0	0	49	2	1	2	1	0	0	0	0
7934	13	2	2	22	2	3	5	1	1	1	1	1	0	2	2	4	13	0	3	1	1	8.52	72	1	72	8.52	13.6345	415	-0.73	-1.49	0.2	11.3333	10.6667	11.3333	11.3333	12.97	13.6	40	0	0	169	2	1	2	1	0	0	0	0
7934	24	2	2	22	2	3	5	1	1	1	1	1	0	2	2	4	13	0	3	1	1	11.1	83.5	1	83.5	11.1	24.345	741	-0.32	-0.78	0.18	11.3333	10.6667	11.3333	11.3333	12.97	13.6	40	0	0	576	2	1	2	1	0	0	0	0
7934	36	2	2	22	2	3	5	1	1	1	1	1	0	2	2	4	13	0	3	1	1	12.8	90.5	1	90.5	12.8	36.3368	1106	-0.65	-1.25	0.18	12.97	10.6667	11.3333	11.3333	12.97	13.6	40	0	0	1296	2	1	2	1	0	0	0	0
7934	60	2	2	22	2	3	5	1	1	1	1	1	0	2	2	4	13	0	3	1	1	17.4	103	1	103	17.4	60.2875	1835	-0.33	-1.38	0.71	13.6	10.6667	11.3333	11.3333	12.97	13.6	40	0	0	3600	2	1	2	1	0	0	0	0
7934	96	2	2	22	2	3	5	1	1	1	1	1	0	2	2	4	13	0	3	1	1	25.15	120.4	1	120.4	25.15	96.4928	2937	0	-1.1	0.83		10.6667	11.3333	11.3333	12.97	13.6	40	0	0	9216	2	1	2	1	0	0	0	0
7947	7	2	1	20	2	2	3	1	1	1	1	0	0	2		4	15	0	3	1	2	7.1	68	1	68	7.1	7.52361	229	-0.78	-0.03	-1.06	10	10	11.3333	12	13.27	15.24		0	0	49	2	1	2	1	0	0	0	0
7947	13	2	1	20	2	2	3	1	1	1	1	0	0	2		4	15	0	3	1	2	8.6	80	1	80	8.6	17.2156	524	-1.31	0.04	-1.94	11.3333	10	11.3333	12	13.27	15.24		0	0	169	2	1	2	1	0	0	0	0
7947	24	2	1	20	2	2	3	1	1	1	1	0	0	2		4	15	0	3	1	2	10.5	82.5	1	82.5	10.5	24.2793	739	-0.77	-1.07	-0.19	12	10	11.3333	12	13.27	15.24		0	0	576	2	1	2	1	0	0	0	0
7947	36	2	1	20	2	2	3	1	1	1	1	0	0	2		4	15	0	3	1	2	13.25	95.2	1	95.2	13.25	37.9138	1154	-0.54	-0.3	-0.59	13.27	10	11.3333	12	13.27	15.24		0	0	1296	2	1	2	1	0	0	0	0
7947	60	2	1	20	2	2	3	1	1	1	1	0	0	2		4	15	0	3	1	2	16.9	108.9	1	108.9	16.9	60.6817	1847	-0.56	-0.18	-0.72	15.24	10	11.3333	12	13.27	15.24		0	0	3600	2	1	2	1	0	0	0	0
7947	96	2	1	20	2	2	3	1	1	1	1	0	0	2		4	15	0	3	1	2	23.65	128.35	1	128.35	23.65	97.1499	2957	-0.43	0.21	-0.85		10	11.3333	12	13.27	15.24		0	0	9216	2	1	2	1	0	0	0	0
7951	7	1	1	28	1	1	3	1	1	1	1	0	0	2	3	4	9	6	2	1	1			1	77	9.3	13.1417	400	-0.58	-0.03	-0.76			11.6667	12.3333	13.27	12.2	41	0	0	49	1	1	2		0	0	0	0
7951	13	1	1	28	1	1	3	1	1	1	1	0	0	2	3	4	9	6	2	1	1	9.3	77	1	86	12.7	24.1807	736	0.36	-0.41	0.88	11.6667		11.6667	12.3333	13.27	12.2	41	0	0	169	1	1	2		0	0	0	0
7951	24	1	1	28	1	1	3	1	1	1	1	0	0	2	3	4	9	6	2	1	1	12.7	86	1	93.5	14.1	33.8727	1031	0.07	-0.32	0.37	12.3333		11.6667	12.3333	13.27	12.2	41	0	0	576	1	1	2		0	0	0	0
7951	36	1	1	28	1	1	3	1	1	1	1	0	0	2	3	4	9	6	2	1	1	14.1	93.5	1	112.6	19.9	60.616	1845	0.56	0.49	0.37	13.27		11.6667	12.3333	13.27	12.2	41	0	0	1296	1	1	2		0	0	0	0
7951	60	1	1	28	1	1	3	1	1	1	1	0	0	2	3	4	9	6	2	1	1	19.9	112.6	1								12.2		11.6667	12.3333	13.27	12.2	41	0	0	3600	1	1	2		0	0	0	0
7951	96	1	1	28	1	1	3	1	1	1	1	0	0	2	3	4	9	6	2	1	1			1										11.6667	12.3333	13.27	12.2	41	0	0	9216	1	1	2		0	0	0	0
7952	7	1	2	23	1	3	1	1	1	0	0	0	0	1	2	4	8	0	2	0	1	9.15	74.5	1	74.5	9.15	7.19507	219	0.83	2.32	-0.61			11.3333	11.3333	10.3	12.2		0	0	49	1	0	1		0	0	1	0
7952	13	1	2	23	1	3	1	1	1	0	0	0	0	1	2	4	8	0	2	0	1	9.15	74.5	1	74.5	9.15	12.6817	386	-0.63	-0.85	-0.17	11.3333		11.3333	11.3333	10.3	12.2		0	0	169	1	0	1		0	0	1	0
7952	24	1	2	23	1	3	1	1	1	0	0	0	0	1	2	4	8	0	2	0	1	12.9	88.5	1	88.5	12.9	30.4887	928	-0.31	-1.11	0.54	11.3333		11.3333	11.3333	10.3	12.2		0	0	576	1	0	1		0	0	1	0
7952	36	1	2	23	1	3	1	1	1	0	0	0	0	1	2	4	8	0	2	0	1	14	92.3	1	92.3	14	37.1253	1130	-0.31	-1.2	0.68	10.3		11.3333	11.3333	10.3	12.2		0	0	1296	1	0	1		0	0	1	0
7952	60	1	2	23	1	3	1	1	1	0	0	0	0	1	2	4	8	0	2	0	1	18.75	105.05	1	105.05	18.75	60.5832	1844	0.13	-1.12	1.24	12.2		11.3333	11.3333	10.3	12.2		0	0	3600	1	0	1		0	0	1	0
7952	96	1	2	23	1	3	1	1	1	0	0	0	0	1	2	4	8	0	2	0	1	24.2	123.25	1	123.25	24.2	97.5113	2968	-0.44	-0.82	0.1			11.3333	11.3333	10.3	12.2		0	0	9216	1	0	1		0	0	1	0
7955	7	1	2	20	2	3	3	1	1	0	1	0	0	1	2	4	12	0	2	0	1	10	70	2	70	10	6.99795	213	1.73	0.39	1.96	10.3333	10.3333	11	12	12.2	12.5	40	0	0	49	2	0	1	1	0	0	0	0
7955	13	1	2	20	2	3	3	1	1	0	1	0	0	1	2	4	12	0	2	0	1	11.5	79.2	2	79.2	11.5	15.2444	464	0.95	-0.08	1.36	11	10.3333	11	12	12.2	12.5	40	0	0	169	2	0	1	1	0	0	0	0
7955	24	1	2	20	2	3	3	1	1	0	1	0	0	1	2	4	12	0	2	0	1	12.8	86	2	86	12.8	26.4476	805	0.11	-0.99	1.04	12	10.3333	11	12	12.2	12.5	40	0	0	576	2	0	1	1	0	0	0	0
7955	36	1	2	20	2	3	3	1	1	0	1	0	0	1	2	4	12	0	2	0	1	15.9	95.4	2	95.4	15.9	42.6448	1298	0.23	-1.21	1.51	12.2	10.3333	11	12	12.2	12.5	40	0	0	1296	2	0	1	1	0	0	0	0
7955	60	1	2	20	2	3	3	1	1	0	1	0	0	1	2	4	12	0	2	0	1	18.6	105.5	2	105.5	18.6	60.846	1852	0.05	-1.06	1.06	12.5	10.3333	11	12	12.2	12.5	40	0	0	3600	2	0	1	1	0	0	0	0
7955	96	1	2	20	2	3	3	1	1	0	1	0	0	1	2	4	12	0	2	0	1			2									10.3333	11	12	12.2	12.5	40	0	0	9216	2	0	1	1	0	0	0	0
7964	7	1	1	25	2	1	3	1	1	1	1	1	0	3	2	4	7	0	2	2	1	6.8	67	1	67	6.8	7.29363	222	-1.91	-1.19	-1.66	10.6667	10.6667	11	11.3333	11.25	11.25	38	0	0	49	2	1	2	1	0	0	0	0
7964	13	1	1	25	2	1	3	1	1	1	1	1	0	3	2	4	7	0	2	2	1	8.58	74	1	74	8.58	13.1745	401	-1.31	-1.28	-0.77	11	10.6667	11	11.3333	11.25	11.25	38	0	0	169	2	1	2	1	0	0	0	0
7964	24	1	1	25	2	1	3	1	1	1	1	1	0	3	2	4	7	0	2	2	1	10.6	84.5	1	84.5	10.6	24.1807	736	-1.22	-0.9	-0.99	11.3333	10.6667	11	11.3333	11.25	11.25	38	0	0	576	2	1	2	1	0	0	0	0
7964	36	1	1	25	2	1	3	1	1	1	1	1	0	3	2	4	7	0	2	2	1	12.3	93.3	1	93.3	12.3	37.3224	1136	-1.4	-0.97	-1.23	11.25	10.6667	11	11.3333	11.25	11.25	38	0	0	1296	2	1	2	1	0	0	0	0
7964	60	1	1	25	2	1	3	1	1	1	1	1	0	3	2	4	7	0	2	2	1	14.7	104.6	1	104.6	14.7	50.9897	1552	-1.06	-0.09	-1.59	11.25	10.6667	11	11.3333	11.25	11.25	38	0	0	3600	2	1	2	1	0	0	0	0
7964	96	1	1	25	2	1	3	1	1	1	1	1	0	3	2	4	7	0	2	2	1	22.15	121.15	1	121.15	22.15	96.8214	2947	-1.05	-1.14	-0.47		10.6667	11	11.3333	11.25	11.25	38	0	0	9216	2	1	2	1	0	0	0	0
7966	7	1	2	41	2	1	4	1	1	0	1	0	0	2	2	4	3	0	1	0	2	7.8	69	1	69	7.8	7.32649	223	-0.68	-0.29	-0.68	10	10	10.6667	10.3333	10.8	11.88	39	0	0	49	2	0	2	1	1	1	1	0
7966	13	1	2	41	2	1	4	1	1	0	1	0	0	2	2	4	3	0	1	0	2	10.2	76	1	76	10.2	13.4702	410	0.2	-0.59	0.75	10.6667	10	10.6667	10.3333	10.8	11.88	39	0	0	169	2	0	2	1	1	1	1	0
7966	24	1	2	41	2	1	4	1	1	0	1	0	0	2	2	4	3	0	1	0	2	12.1	85	1	85	12.1	24.0164	731	-0.04	-0.7	0.56	10.3333	10	10.6667	10.3333	10.8	11.88	39	0	0	576	2	0	2	1	1	1	1	0
7966	36	1	2	41	2	1	4	1	1	0	1	0	0	2	2	4	3	0	1	0	2	14.65	94.1	1	94.1	14.65	36.3368	1106	0.14	-0.59	0.74	10.8	10	10.6667	10.3333	10.8	11.88	39	0	0	1296	2	0	2	1	1	1	1	0
7966	60	1	2	41	2	1	4	1	1	0	1	0	0	2	2	4	3	0	1	0	2	17.75	107.5	1	107.5	17.75	60.1561	1831	-0.25	-0.55	0.13	11.88	10	10.6667	10.3333	10.8	11.88	39	0	0	3600	2	0	2	1	1	1	1	0
7966	96	1	2	41	2	1	4	1	1	0	1	0	0	2	2	4	3	0	1	0	2	24.2	126.1	1	126.1	24.2	97.5113	2968	-0.44	-0.32	-0.38		10	10.6667	10.3333	10.8	11.88	39	0	0	9216	2	0	2	1	1	1	1	0
7969	7	2	1	20	2	1	3	2	1	0	1	0	0	1	1	2	12	0	2	0	1			1	73.5	8.04	13.2731	404	-1.14	-0.77	-0.98			11	11	11.88	13.6	39	0	0	49	2	0	1		0	0	0	0
7969	13	2	1	20	2	1	3	2	1	0	1	0	0	1	1	2	12	0	2	0	1	8.04	73.5	1	83.5	11	24.7721	754	-0.46	-0.89	0.08	11		11	11	11.88	13.6	39	0	0	169	2	0	1		0	0	0	0
7969	24	2	1	20	2	1	3	2	1	0	1	0	0	1	1	2	12	0	2	0	1	11	83.5	1	94.4	12.4	36.9281	1124	-0.97	-0.34	-1.2	11		11	11	11.88	13.6	39	0	0	576	2	0	1		0	0	0	0
7969	36	2	1	20	2	1	3	2	1	0	1	0	0	1	1	2	12	0	2	0	1	12.4	94.4	1	108.7	18.1	60.4846	1841	-0.08	-0.2	0.03	11.88		11	11	11.88	13.6	39	0	0	1296	2	0	1		0	0	0	0
7969	60	2	1	20	2	1	3	2	1	0	1	0	0	1	1	2	12	0	2	0	1	18.1	108.7	1	128.15	30.4	97.1828	2958	1.07	0.17	1.29	13.6		11	11	11.88	13.6	39	0	0	3600	2	0	1		0	0	0	0
7969	96	2	1	20	2	1	3	2	1	0	1	0	0	1	1	2	12	0	2	0	1	30.4	128.15	1										11	11	11.88	13.6	39	0	0	9216	2	0	1		0	0	0	0
7978	7	1	2	21	1	1	5	2	1	1	1	1	0	2	2	9	7	0	2	2	2	8.8	69	2	69	8.8	7.29363	222	0.43	-0.27	0.79	10	10	11	12	11.88		41	0	1	49	1	1	2	1	0	0	0
7978	13	1	2	21	1	1	5	2	1	1	1	1	0	2	2	9	7	0	2	2	2	10.8	78	2	78	10.8	13.3388	406	0.75	0.28	0.8	11	10	11	12	11.88		41	0	1	169	1	1	2	1	0	0	0
7978	24	1	2	21	1	1	5	2	1	1	1	1	0	2	2	9	7	0	2	2	2	12.8	85	2	85	12.8	24.7064	752	0.35	-0.88	1.28	12	10	11	12	11.88		41	0	1	576	1	1	2	1	0	0	0
7978	36	1	2	21	1	1	5	2	1	1	1	1	0	2	2	9	7	0	2	2	2	15.7	94.3	2	94.3	15.7	37.3881	1138	0.61	-0.71	1.56	11.88	10	11	12	11.88		41	0	1	1296	1	1	2	1	0	0	0
7978	60	1	2	21	1	1	5	2	1	1	1	1	0	2	2	9	7	0	2	2	2			2	135.55	34.85	105.232	3203	1.48	0.71	1.52		10	11	12	11.88		41	0	1	3600	1	1	2	1	0	0	0
7978	96	1	2	21	1	1	5	2	1	1	1	1	0	2	2	9	7	0	2	2	2	34.85	135.55	2									10	11	12	11.88		41	0	1	9216	1	1	2	1	0	0	0
7980	7	1	1	17	1	1	5	1	1	1	1	0	1	1		1	13	0	3	1	2	8.2	69	1	69	8.2	8.1807	249	-0.51	-0.84	-0.02	8.66667	8.66667	9	9.33333	9.38	8.35	42	0	0	49	1	1	1	1	1	1	1	1
7980	13	1	1	17	1	1	5	1	1	1	1	0	1	1		1	13	0	3	1	2	9	73.5	1	73.5	9	14.2587	434	-1.09	-1.94	0.1	9	8.66667	9	9.33333	9.38	8.35	42	0	0	169	1	1	1	1	1	1	1	1
7980	24	1	1	17	1	1	5	1	1	1	1	0	1	1		1	13	0	3	1	2	11.5	80	1	80	11.5	24.7064	752	-0.58	-2.49	1.45	9.33333	8.66667	9	9.33333	9.38	8.35	42	0	0	576	1	1	1	1	1	1	1	1
7980	36	1	1	17	1	1	5	1	1	1	1	0	1	1		1	13	0	3	1	2	13.7	91	1	91	13.7	37.0267	1127	-0.48	-1.53	0.76	9.38	8.66667	9	9.33333	9.38	8.35	42	0	0	1296	1	1	1	1	1	1	1	1
7980	60	1	1	17	1	1	5	1	1	1	1	0	1	1		1	13	0	3	1	2	17.5	104.55	1	104.55	17.5	60.2218	1833	-0.36	-1.19	0.59	8.35	8.66667	9	9.33333	9.38	8.35	42	0	0	3600	1	1	1	1	1	1	1	1
7980	96	1	1	17	1	1	5	1	1	1	1	0	1	1		1	13	0	3	1	2	24.8	124.15	1	124.15	24.8	96.5257	2938	-0.2	-0.59	0.22		8.66667	9	9.33333	9.38	8.35	42	0	0	9216	1	1	1	1	1	1	1	1
7982	7	1	1	21	2	1	1	1	1	0	1	0	0	2	2	4	20	0	3	1	1			1	81	12	14.3573	437	1.51	1.02	1.25			10.3333	11	11.58	11.88	36	0	0	49	2	1	2		1	0	0	0
7982	13	1	1	21	2	1	1	1	1	0	1	0	0	2	2	4	20	0	3	1	1	12	81	1	87	12.9	25.0678	763	0.37	-0.33	0.81	10.3333		10.3333	11	11.58	11.88	36	0	0	169	2	1	2		1	0	0	0
7982	24	1	1	21	2	1	1	1	1	0	1	0	0	2	2	4	20	0	3	1	1	12.9	87	1	95.5	15.6	37.3552	1137	0.56	-0.39	1.17	11		10.3333	11	11.58	11.88	36	0	0	576	2	1	2		1	0	0	0
7982	36	1	1	21	2	1	1	1	1	0	1	0	0	2	2	4	20	0	3	1	1	15.6	95.5	1	110.5	19.3	60.3532	1837	0.35	0.07	0.45	11.58		10.3333	11	11.58	11.88	36	0	0	1296	2	1	2		1	0	0	0
7982	60	1	1	21	2	1	1	1	1	0	1	0	0	2	2	4	20	0	3	1	1	19.3	110.5	1	126.8	26.1	97.117	2956	0.12	-0.17	0.3	11.88		10.3333	11	11.58	11.88	36	0	0	3600	2	1	2		1	0	0	0
7982	96	1	1	21	2	1	1	1	1	0	1	0	0	2	2	4	20	0	3	1	1	26.1	126.8	1										10.3333	11	11.58	11.88	36	0	0	9216	2	1	2		1	0	0	0
7992	7	1	1	28	2	1	3	1	1	1	1	1	1	2	3	1	12	3	2	2	1	7.5	66	1	66	7.5	8.24641	251	-1.34	-2.23	-0.02	11.3333	11.3333	11.6667	14	13.9	13.6		0	0	49	2	1	2	0	0	0	0	0
7992	13	1	1	28	2	1	3	1	1	1	1	1	1	2	3	1	12	3	2	2	1	8.5	74.4	1	74.4	8.5	14.2916	435	-1.62	-1.59	-0.94	11.6667	11.3333	11.6667	14	13.9	13.6		0	0	169	2	1	2	0	0	0	0	0
7992	24	1	1	28	2	1	3	1	1	1	1	1	1	2	3	1	12	3	2	2	1	12.5	81	1	81	12.5	24.6735	751	0.15	-2.16	2.13	14	11.3333	11.6667	14	13.9	13.6		0	0	576	2	1	2	0	0	0	0	0
7992	36	1	1	28	2	1	3	1	1	1	1	1	1	2	3	1	12	3	2	2	1	13.95	90.7	1	90.7	13.95	36.9281	1124	-0.32	-1.6	1.06	13.9	11.3333	11.6667	14	13.9	13.6		0	0	1296	2	1	2	0	0	0	0	0
7992	60	1	1	28	2	1	3	1	1	1	1	1	1	2	3	1	12	3	2	2	1	18.25	105.8	1	105.8	18.25	60.3203	1836	-0.06	-0.93	0.79	13.6	11.3333	11.6667	14	13.9	13.6		0	0	3600	2	1	2	0	0	0	0	0
7992	96	1	1	28	2	1	3	1	1	1	1	1	1	2	3	1	12	3	2	2	1	25.3	123	1	123	25.3	96.8214	2947	-0.08	-0.82	0.6		11.3333	11.6667	14	13.9	13.6		0	0	9216	2	1	2	0	0	0	0	0
7995	7	2	1	21	2	2	1	1	1	0	1	0	1	2	1	1	10	0	2	0	1	7.5	67.5	1	67.5	7.5	7.22793	220	-0.23	-0.05	-0.29	11.6667	11.6667	11.6667	11	12.5	13.27	39	0	0	49	2	0	2	0	0	0	0	0
7995	13	2	1	21	2	2	1	1	1	0	1	0	1	2	1	1	10	0	2	0	1	9	75.4	1	75.4	9	14.5216	442	-0.44	-0.58	-0.16	11.6667	11.6667	11.6667	11	12.5	13.27	39	0	0	169	2	0	2	0	0	0	0	0
7995	24	2	1	21	2	2	1	1	1	0	1	0	1	2	1	1	10	0	2	0	1	10.7	82	1	82	10.7	24.1807	736	-0.6	-1.2	0.17	11	11.6667	11.6667	11	12.5	13.27	39	0	0	576	2	0	2	0	0	0	0	0
7995	36	2	1	21	2	2	1	1	1	0	1	0	1	2	1	1	10	0	2	0	1	11.9	91.3	1	91.3	11.9	36.731	1118	-1.28	-1.11	-0.89	12.5	11.6667	11.6667	11	12.5	13.27	39	0	0	1296	2	0	2	0	0	0	0	0
7995	60	2	1	21	2	2	1	1	1	0	1	0	1	2	1	1	10	0	2	0	1	15.25	102.65	1	102.65	15.25	60.1561	1831	-1.25	-1.44	-0.56	13.27	11.6667	11.6667	11	12.5	13.27	39	0	0	3600	2	0	2	0	0	0	0	0
7995	96	2	1	21	2	2	1	1	1	0	1	0	1	2	1	1	10	0	2	0	1	20.5	119.15	1	119.15	20.5	96.2628	2930	-1.32	-1.3	-0.78		11.6667	11.6667	11	12.5	13.27	39	0	0	9216	2	0	2	0	0	0	0	0
8001	7	1	1	28	2	3	3	1	1	1	1	1	0	2	2	4	5	0	1	1	1	8.25	70.5	1	70.5	8.25	7.45791	227	-0.22	0.31	-0.51	10.6667	10.6667	11	12	11.88	11.88	39	0	1	49	2	1	2	1	0	0	0	0
8001	13	1	1	28	2	3	3	1	1	1	1	1	0	2	2	4	5	0	1	1	1	9.8	76.5	1	76.5	9.8	13.8973	423	-0.25	-0.58	0.13	11	10.6667	11	12	11.88	11.88	39	0	1	169	2	1	2	1	0	0	0	0
8001	24	1	1	28	2	3	3	1	1	1	1	1	0	2	2	4	5	0	1	1	1	12.7	86.5	1	86.5	12.7	24.0821	733	0.37	-0.22	0.73	12	10.6667	11	12	11.88	11.88	39	0	1	576	2	1	2	1	0	0	0	0
8001	36	1	1	28	2	3	3	1	1	1	1	1	0	2	2	4	5	0	1	1	1	15.5	95.7	1	95.7	15.5	36.7967	1120	0.56	-0.24	1.03	11.88	10.6667	11	12	11.88	11.88	39	0	1	1296	2	1	2	1	0	0	0	0
8001	60	1	1	28	2	3	3	1	1	1	1	1	0	2	2	4	5	0	1	1	1	18.6	109	1	109	18.6	59.9589	1825	0.11	-0.2	0.34	11.88	10.6667	11	12	11.88	11.88	39	0	1	3600	2	1	2	1	0	0	0	0
8001	96	1	1	28	2	3	3	1	1	1	1	1	0	2	2	4	5	0	1	1	1	31.5	128.25	1	128.25	31.5	96.9856	2952	1.35	0.1	1.77		10.6667	11	12	11.88	11.88	39	0	1	9216	2	1	2	1	0	0	0	0
8002	7	2	1	37	2	1	3	1	1	1	1	1	0	2	2	4	11	0	2	1	2	8.2	67.5	1	67.5	8.2	8.31211	253	0.16	-0.71	0.76	10.6667	10.6667	12.3333	12.6667	12.2	11.25	38	0	0	49	2	1	2	1	0	0	0	0
8002	13	2	1	37	2	1	3	1	1	1	1	1	0	2	2	4	11	0	2	1	2	10	69	1	69	10	14.2587	434	0.46	-2.85	2.89	12.3333	10.6667	12.3333	12.6667	12.2	11.25	38	0	0	169	2	1	2	1	0	0	0	0
8002	24	2	1	37	2	1	3	1	1	1	1	1	0	2	2	4	11	0	2	1	2	11	83	1	83	11	24.9035	758	-0.48	-1.07	0.23	12.6667	10.6667	12.3333	12.6667	12.2	11.25	38	0	0	576	2	1	2	1	0	0	0	0
8002	36	2	1	37	2	1	3	1	1	1	1	1	0	2	2	4	11	0	2	1	2	13	91.5	1	91.5	13	36.8953	1123	-0.59	-1.08	0.11	12.2	10.6667	12.3333	12.6667	12.2	11.25	38	0	0	1296	2	1	2	1	0	0	0	0
8002	60	2	1	37	2	1	3	1	1	1	1	1	0	2	2	4	11	0	2	1	2	17.3	107.45	1	107.45	17.3	60.3532	1837	-0.38	-0.45	-0.2	11.25	10.6667	12.3333	12.6667	12.2	11.25	38	0	0	3600	2	1	2	1	0	0	0	0
8002	96	2	1	37	2	1	3	1	1	1	1	1	0	2	2	4	11	0	2	1	2	21.95	121.1	1	121.1	21.95	95.9343	2920	-0.84	-0.94	-0.43		10.6667	12.3333	12.6667	12.2	11.25	38	0	0	9216	2	1	2	1	0	0	0	0
8017	7	2	1	23	1	1	3	2	1	1	1	0	1	2	2	1	11	0	2	2	1	7.14	67	1	67	7.14	7.98357	243	-0.88	-0.73	-0.64	12.3333	12.3333	13.6667	12.6667	14.2	12.97	39	0	1	49	1	1	2	0	0	0	0	0
8017	13	2	1	23	1	1	3	2	1	1	1	0	1	2	2	1	11	0	2	2	1	8	74	1	74	8	13.963	425	-1.32	-0.87	-1.15	13.6667	12.3333	13.6667	12.6667	14.2	12.97	39	0	1	169	1	1	2	0	0	0	0	0
8017	24	2	1	23	1	1	3	2	1	1	1	0	1	2	2	1	11	0	2	2	1	10.6	82.5	1	82.5	10.6	24.3121	740	-0.7	-1.08	-0.08	12.6667	12.3333	13.6667	12.6667	14.2	12.97	39	0	1	576	1	1	2	0	0	0	0	0
8017	36	2	1	23	1	1	3	2	1	1	1	0	1	2	2	1	11	0	2	2	1	13.7	93	1	93	13.7	37.9138	1154	-0.28	-0.86	0.35	14.2	12.3333	13.6667	12.6667	14.2	12.97	39	0	1	1296	1	1	2	0	0	0	0	0
8017	60	2	1	23	1	1	3	2	1	1	1	0	1	2	2	1	11	0	2	2	1	17.25	106.4	1	106.4	17.25	60.5175	1842	-0.41	-0.69	-0.03	12.97	12.3333	13.6667	12.6667	14.2	12.97	39	0	1	3600	1	1	2	0	0	0	0	0
8017	96	2	1	23	1	1	3	2	1	1	1	0	1	2	2	1	11	0	2	2	1	27.25	124.5	1	124.5	27.25	98.2998	2992	0.38	-0.54	0.89		12.3333	13.6667	12.6667	14.2	12.97	39	0	1	9216	1	1	2	0	0	0	0	0
8027	7	2	1	36	2	1	3	1	1	1	1	0	0	2	1	4	23	0	3	1	2			1	73	8.3	13.8973	423	-1	-1.22	-0.4			11.3333	12	12.2	12.5	40	0	0	49	2	1	2		0	0	0	0
8027	13	2	1	36	2	1	3	1	1	1	1	0	0	2	1	4	23	0	3	1	2	8.3	73	1	84.5	10.8	24.0164	731	-0.5	-0.38	-0.44	11.3333		11.3333	12	12.2	12.5	40	0	0	169	2	1	2		0	0	0	0
8027	24	2	1	36	2	1	3	1	1	1	1	0	0	2	1	4	23	0	3	1	2	10.8	84.5	1	90.8	12.1	36.6982	1117	-1.14	-1.23	-0.56	12		11.3333	12	12.2	12.5	40	0	0	576	2	1	2		0	0	0	0
8027	36	2	1	36	2	1	3	1	1	1	1	0	0	2	1	4	23	0	3	1	2	12.1	90.8	1	104	15.5	60.3532	1837	-1.14	-1.18	-0.66	12.2		11.3333	12	12.2	12.5	40	0	0	1296	2	1	2		0	0	0	0
8027	60	2	1	36	2	1	3	1	1	1	1	0	0	2	1	4	23	0	3	1	2	15.5	104	1	120.8	20.4	98.2012	2989	-1.48	-1.17	-1.14	12.5		11.3333	12	12.2	12.5	40	0	0	3600	2	1	2		0	0	0	0
8027	96	2	1	36	2	1	3	1	1	1	1	0	0	2	1	4	23	0	3	1	2	20.4	120.8	1										11.3333	12	12.2	12.5	40	0	0	9216	2	1	2		0	0	0	0
8041	7	1	1	27	2	3	3	2	1	1	1	1	1	2	3	1	14	0	3	2	1	7.8	73	1	73	7.8	10.6776	325	-1.64	-0.49	-1.89	12.6667	12.6667	12.3333	11.6667	12.5	12.2	41	0	0	49	2	1	2	0	0	0	0	0
8041	13	1	1	27	2	3	3	2	1	1	1	1	1	2	3	1	14	0	3	2	1	8.1	73	1	73	8.1	13.7659	419	-1.95	-1.94	-1.12	12.3333	12.6667	12.3333	11.6667	12.5	12.2	41	0	0	169	2	1	2	0	0	0	0	0
8041	24	1	1	27	2	3	3	2	1	1	1	1	1	2	3	1	14	0	3	2	1	10.8	82.7	1	82.7	10.8	24.2793	739	-1.07	-1.52	-0.18	11.6667	12.6667	12.3333	11.6667	12.5	12.2	41	0	0	576	2	1	2	0	0	0	0	0
8041	36	1	1	27	2	3	3	2	1	1	1	1	1	2	3	1	14	0	3	2	1	13.5	90	1	90	13.5	37.6509	1146	-0.66	-1.89	0.86	12.5	12.6667	12.3333	11.6667	12.5	12.2	41	0	0	1296	2	1	2	0	0	0	0	0
8041	60	1	1	27	2	3	3	2	1	1	1	1	1	2	3	1	14	0	3	2	1	17.3	105.4	1	105.4	17.3	60.5503	1843	-0.47	-1.05	0.28	12.2	12.6667	12.3333	11.6667	12.5	12.2	41	0	0	3600	2	1	2	0	0	0	0	0
8041	96	1	1	27	2	3	3	2	1	1	1	1	1	2	3	1	14	0	3	2	1	25.25	124.5	1	124.5	25.25	97.4456	2966	-0.13	-0.6	0.33		12.6667	12.3333	11.6667	12.5	12.2	41	0	0	9216	2	1	2	0	0	0	0	0
8046	7	2	2	21	2	3	3	1	1	0	0	0	0	2	2	9	12	0	2	0	1	8.15	68	2	68	8.15	9.46201	288	-0.19	-1.13	0.61	12	12	12.6667	13	12.2	13.27	38	0	0	49	2	0	2	0	0	0	0	0
8046	13	2	2	21	2	3	3	1	1	0	0	0	0	2	2	9	12	0	2	0	1	8.8	72	2	72	8.8	13.3717	407	-0.41	-1.38	0.54	12.6667	12	12.6667	13	12.2	13.27	38	0	0	169	2	0	2	0	0	0	0	0
8046	24	2	2	21	2	3	3	1	1	0	0	0	0	2	2	9	12	0	2	0	1	10.6	81	2	81	10.6	24.115	734	-0.67	-1.49	0.35	13	12	12.6667	13	12.2	13.27	38	0	0	576	2	0	2	0	0	0	0	0
8046	36	2	2	21	2	3	3	1	1	0	0	0	0	2	2	9	12	0	2	0	1	12.7	91.5	2	91.5	12.7	38.1766	1162	-0.9	-1.29	-0.15	12.2	12	12.6667	13	12.2	13.27	38	0	0	1296	2	0	2	0	0	0	0	0
8046	60	2	2	21	2	3	3	1	1	0	0	0	0	2	2	9	12	0	2	0	1	17	103.55	2	103.55	17	60.4846	1841	-0.5	-1.28	0.37	13.27	12	12.6667	13	12.2	13.27	38	0	0	3600	2	0	2	0	0	0	0	0
8046	96	2	2	21	2	3	3	1	1	0	0	0	0	2	2	9	12	0	2	0	1	23.8	122.2	2	122.2	23.8	98.5626	3000	-0.47	-0.96	0.1		12	12.6667	13	12.2	13.27	38	0	0	9216	2	0	2	0	0	0	0	0
8051	7	2	1	44	2	1	3	2	1	1	1	0	1	2	1	1	24	0	3	2	2	7.1	66	1	66	7.1	8.14784	248	-0.98	-1.25	-0.36	12	12	12.6667	13.3333	13.27		39	0	0	49	2	1	2	0	0	0	0
8051	13	2	1	44	2	1	3	2	1	1	1	0	1	2	1	1	24	0	3	2	2	7.9	71.5	1	71.5	7.9	13.3388	406	-1.3	-1.55	-0.54	12.6667	12	12.6667	13.3333	13.27		39	0	0	169	2	1	2	0	0	0	0
8051	24	2	1	44	2	1	3	2	1	1	1	0	1	2	1	1	24	0	3	2	2	9.5	79.4	1	79.4	9.5	24.3778	742	-1.63	-2.05	-0.47	13.3333	12	12.6667	13.3333	13.27		39	0	0	576	2	1	2	0	0	0	0
8051	36	2	1	44	2	1	3	2	1	1	1	0	1	2	1	1	24	0	3	2	2	11.3	88	1	88	11.3	37.6181	1145	-1.79	-2.1	-0.61	13.27	12	12.6667	13.3333	13.27		39	0	0	1296	2	1	2	0	0	0	0
8051	60	2	1	44	2	1	3	2	1	1	1	0	1	2	1	1	24	0	3	2	2			1	125	24.05	107.86	3283	-0.99	-1.22	-0.39		12	12.6667	13.3333	13.27		39	0	0	3600	2	1	2	0	0	0	0
8051	96	2	1	44	2	1	3	2	1	1	1	0	1	2	1	1	24	0	3	2	2	24.05	125	1									12	12.6667	13.3333	13.27		39	0	0	9216	2	1	2	0	0	0	0
8072	7	2	1	27	1	1	3	1	1	1	1	1	0	3	3	4	14	21	3	2	2			1	75.5	7	13.2402	403	-2.31	0	-3.32			11.6667	12.3333	11.25	12.2	37	0	0	49	1	1	2		0	0	0	0
8072	13	2	1	27	1	1	3	1	1	1	1	1	0	3	3	4	14	21	3	2	2	7	75.5	1	88.5	11.2	27.9261	850	-0.75	-0.16	-1.04	11.6667		11.6667	12.3333	11.25	12.2	37	0	0	169	1	1	2		0	0	0	0
8072	24	2	1	27	1	1	3	1	1	1	1	1	0	3	3	4	14	21	3	2	2	11.2	88.5	1	93	12.1	38.9979	1187	-1.37	-1.04	-1.1	12.3333		11.6667	12.3333	11.25	12.2	37	0	0	576	1	1	2		0	0	0	0
8072	36	2	1	27	1	1	3	1	1	1	1	1	0	3	3	4	14	21	3	2	2	12.1	93	1	107.55	15.7	60.1889	1832	-1.04	-0.41	-1.25	11.25		11.6667	12.3333	11.25	12.2	37	0	0	1296	1	1	2		0	0	0	0
8072	60	2	1	27	1	1	3	1	1	1	1	1	0	3	3	4	14	21	3	2	2	15.7	107.55	1								12.2		11.6667	12.3333	11.25	12.2	37	0	0	3600	1	1	2		0	0	0	0
8072	96	2	1	27	1	1	3	1	1	1	1	1	0	3	3	4	14	21	3	2	2			1										11.6667	12.3333	11.25	12.2	37	0	0	9216	1	1	2		0	0	0	0
8096	7	1	2	20	1	3	5	1	1	1	1	0	0	2	2	13	12	0	2	1	1	8.45	68	1	68	8.45	7.3922	225	0.03	-0.8	0.66	11.3333	11.3333	12	11.3333	12.5	12.5		0	0	49	1	1	2	0	0	0	0	0
8096	13	1	2	20	1	3	5	1	1	1	1	0	0	2	2	13	12	0	2	1	1	10.4	79.5	1	79.5	10.4	15.6057	475	-0.03	-0.11	0.06	12	11.3333	12	11.3333	12.5	12.5		0	0	169	1	1	2	0	0	0	0	0
8096	24	1	2	20	1	3	5	1	1	1	1	0	0	2	2	13	12	0	2	1	1	12	84.5	1	84.5	12	24.6078	749	-0.2	-1.02	0.63	11.3333	11.3333	12	11.3333	12.5	12.5		0	0	576	1	1	2	0	0	0	0	0
8096	36	1	2	20	1	3	5	1	1	1	1	0	0	2	2	13	12	0	2	1	1	14.7	97	1	97	14.7	37.2895	1135	0.08	0.02	0.05	12.5	11.3333	12	11.3333	12.5	12.5		0	0	1296	1	1	2	0	0	0	0	0
8096	60	1	2	20	1	3	5	1	1	1	1	0	0	2	2	13	12	0	2	1	1	17.9	113.5	1	113.5	17.9	60.6489	1846	-0.22	0.68	-1.05	12.5	11.3333	12	11.3333	12.5	12.5		0	0	3600	1	1	2	0	0	0	0	0
8096	96	1	2	20	1	3	5	1	1	1	1	0	0	2	2	13	12	0	2	1	1			1									11.3333	12	11.3333	12.5	12.5		0	0	9216	1	1	2	0	0	0	0	0
8103	7	1	2	24	2	3	3	1	1	0	1	0	0	2	1	4	14	0	3	0	1	7.45	67	1	67	7.45	7.52361	229	-1.17	-1.34	-0.51	12.6667	12.6667	11.6667	13	11.25	13.27	42	0	0	49	2	0	2	0	0	0	0	0
8103	13	1	2	24	2	3	3	1	1	0	1	0	0	2	1	4	14	0	3	0	1	8.2	74.4	1	74.4	8.2	13.4702	410	-1.78	-1.25	-1.48	11.6667	12.6667	11.6667	13	11.25	13.27	42	0	0	169	2	0	2	0	0	0	0	0
8103	24	1	2	24	2	3	3	1	1	0	1	0	0	2	1	4	14	0	3	0	1	10.6	86	1	86	10.6	24.5749	748	-1.28	-0.52	-1.46	13	12.6667	11.6667	13	11.25	13.27	42	0	0	576	2	0	2	0	0	0	0	0
8103	36	1	2	24	2	3	3	1	1	0	1	0	0	2	1	4	14	0	3	0	1	12.35	89.8	1	89.8	12.35	36.4682	1110	-1.28	-1.77	-0.22	11.25	12.6667	11.6667	13	11.25	13.27	42	0	0	1296	2	0	2	0	0	0	0	0
8103	60	1	2	24	2	3	3	1	1	0	1	0	0	2	1	4	14	0	3	0	1	15.8	101.5	1	101.5	15.8	60.2875	1835	-1.13	-1.86	0.11	13.27	12.6667	11.6667	13	11.25	13.27	42	0	0	3600	2	0	2	0	0	0	0	0
8103	96	1	2	24	2	3	3	1	1	0	1	0	0	2	1	4	14	0	3	0	1	22.55	117.3	1	117.3	22.55	97.2813	2961	-0.94	-1.85	0.39		12.6667	11.6667	13	11.25	13.27	42	0	0	9216	2	0	2	0	0	0	0	0
8109	7	1	2	34	2	3	3	1	1	1	1	0	0	2	2	4	14	0	3	1	2	7.5	68.5	1	68.5	7.5	7.45791	227	-1.09	-0.61	-0.98	9.33333	9.33333	11	10.6667	10.8	11.25	39	0	1	49	2	1	2	1	0	1	1	0
8109	13	1	2	34	2	3	3	1	1	1	1	0	0	2	2	4	14	0	3	1	2	9.1	76	1	76	9.1	13.7659	419	-0.9	-0.73	-0.65	11	9.33333	11	10.6667	10.8	11.25	39	0	1	169	2	1	2	1	0	1	1	0
8109	24	1	2	34	2	3	3	1	1	1	1	0	0	2	2	4	14	0	3	1	2	11	83	1	83	11	24.8706	757	-0.99	-1.56	-0.01	10.6667	9.33333	11	10.6667	10.8	11.25	39	0	1	576	2	1	2	1	0	1	1	0
8109	36	1	2	34	2	3	3	1	1	1	1	0	0	2	2	4	14	0	3	1	2	13.3	92.5	1	92.5	13.3	37.6838	1147	-0.78	-1.24	0	10.8	9.33333	11	10.6667	10.8	11.25	39	0	1	1296	2	1	2	1	0	1	1	0
8109	60	1	2	34	2	3	3	1	1	1	1	0	0	2	2	4	14	0	3	1	2	16.7	106	1	106	16.7	61.1088	1860	-0.81	-0.94	-0.32	11.25	9.33333	11	10.6667	10.8	11.25	39	0	1	3600	2	1	2	1	0	1	1	0
8109	96	1	2	34	2	3	3	1	1	1	1	0	0	2	2	4	14	0	3	1	2			1									9.33333	11	10.6667	10.8	11.25	39	0	1	9216	2	1	2	1	0	1	1	0
8118	7	2	2	38	2	1	4	1	1	1	1	1	0	2	2	4	8	0	2	0	2			1	74	8.8	12.7146	387	-0.28	-0.34	-0.14			12.6667	12	12.5	13.9	40	0	1	49	2	0	2		0	0	0	0
8118	13	2	2	38	2	1	4	1	1	1	1	1	0	2	2	4	8	0	2	0	2	8.8	74	1	82	12	23.8522	726	0.38	-1.33	1.64	12.6667		12.6667	12	12.5	13.9	40	0	1	169	2	0	2		0	0	0	0
8118	24	2	2	38	2	1	4	1	1	1	1	1	0	2	2	4	8	0	2	0	2	12	82	1	95.3	14	46.0945	1403	-0.86	-1.49	0.1	12		12.6667	12	12.5	13.9	40	0	1	576	2	0	2		0	0	0	0
8118	36	2	2	38	2	1	4	1	1	1	1	1	0	2	2	4	8	0	2	0	2	14	95.3	1	110.8	17.45	60.2875	1835	-0.31	0.26	-0.75	12.5		12.6667	12	12.5	13.9	40	0	1	1296	2	0	2		0	0	0	0
8118	60	2	2	38	2	1	4	1	1	1	1	1	0	2	2	4	8	0	2	0	2	17.45	110.8	1	130	25.5	95.9014	2919	0.12	0.6	-0.35	13.9		12.6667	12	12.5	13.9	40	0	1	3600	2	0	2		0	0	0	0
8118	96	2	2	38	2	1	4	1	1	1	1	1	0	2	2	4	8	0	2	0	2	25.5	130	1										12.6667	12	12.5	13.9	40	0	1	9216	2	0	2		0	0	0	0
8125	7	1	1	21	2	1	4	1	1	1	1	1	1	3	3	1	12	0	2	0	1	8.4	67.5	1	67.5	8.4	6.99795	213	0.11	-0.77	0.75	10.3333	10.3333	11.6667	12.3333	12.5	13.9	39	0	0	49	2	0	2	1	0	0	0	0
8125	13	1	1	21	2	1	4	1	1	1	1	1	1	3	3	1	12	0	2	0	1	10.5	75	1	75	10.5	12.9446	394	0.57	-0.77	1.37	11.6667	10.3333	11.6667	12.3333	12.5	13.9	39	0	0	169	2	0	2	1	0	0	0	0
8125	24	1	1	21	2	1	4	1	1	1	1	1	1	3	3	1	12	0	2	0	1	11.6	85	1	85	11.6	24.0493	732	-0.41	-0.71	0.03	12.3333	10.3333	11.6667	12.3333	12.5	13.9	39	0	0	576	2	0	2	1	0	0	0	0
8125	36	1	1	21	2	1	4	1	1	1	1	1	1	3	3	1	12	0	2	0	1	14.1	94.1	1	94.1	14.1	36.2053	1102	-0.16	-0.57	0.26	12.5	10.3333	11.6667	12.3333	12.5	13.9	39	0	0	1296	2	0	2	1	0	0	0	0
8125	60	1	1	21	2	1	4	1	1	1	1	1	1	3	3	1	12	0	2	0	1	18.2	110.5	1	110.5	18.2	60.386	1838	-0.08	0.07	-0.22	13.9	10.3333	11.6667	12.3333	12.5	13.9	39	0	0	3600	2	0	2	1	0	0	0	0
8125	96	1	1	21	2	1	4	1	1	1	1	1	1	3	3	1	12	0	2	0	1	26.8	129.4	1	129.4	26.8	96.9199	2950	0.31	0.3	0.16		10.3333	11.6667	12.3333	12.5	13.9	39	0	0	9216	2	0	2	1	0	0	0	0
8131	7	1	1	32	2	1	3	1	1	1	1	1	0	2	2	4	6	0	1	2	1	11.12	72.5	1	72.5	11.12	10.8419	330	1.58	-0.79	2.65	12.6667	12.6667	12.6667	12.6667	11.25	13.6	39	0	0	49	2	1	2	0	0	0	0	0
8131	13	1	1	32	2	1	3	1	1	1	1	1	0	2	2	4	6	0	1	2	1	11.2	77.6	1	77.6	11.2	13.1417	400	1.12	0.21	1.35	12.6667	12.6667	12.6667	12.6667	11.25	13.6	39	0	0	169	2	1	2	0	0	0	0	0
8131	24	1	1	32	2	1	3	1	1	1	1	1	0	2	2	4	6	0	1	2	1	12.8	82.4	1	82.4	12.8	23.9179	728	0.47	-1.75	2.19	12.6667	12.6667	12.6667	12.6667	11.25	13.6	39	0	0	576	2	1	2	0	0	0	0	0
8131	36	1	1	32	2	1	3	1	1	1	1	1	0	2	2	4	6	0	1	2	1	14.7	91	1	91	14.7	36.2382	1103	0.18	-1.41	1.6	11.25	12.6667	12.6667	12.6667	11.25	13.6	39	0	0	1296	2	1	2	0	0	0	0	0
8131	60	1	1	32	2	1	3	1	1	1	1	1	0	2	2	4	6	0	1	2	1	18.2	105.5	1	105.5	18.2	60.0575	1828	-0.06	-0.97	0.82	13.6	12.6667	12.6667	12.6667	11.25	13.6	39	0	0	3600	2	1	2	0	0	0	0	0
8131	96	1	1	32	2	1	3	1	1	1	1	1	0	2	2	4	6	0	1	2	1	26.45	125.7	1	125.7	26.45	97.7413	2975	0.17	-0.41	0.59		12.6667	12.6667	12.6667	11.25	13.6	39	0	0	9216	2	1	2	0	0	0	0	0
8132	7	1	1	26	1	1	3	2	1	0	1	0	1	2		1	10	5	2	0	1	9.18	70	1	70	9.18	7.09651	216	0.9	0.32	0.95	9.66667	9.66667	10.6667	10.3333	11.88	10.8	35	0	0	49	1	0	2	1	1	1	0	1
8132	13	1	1	26	1	1	3	2	1	0	1	0	1	2		1	10	5	2	0	1	10	75	1	75	10	12.9774	395	0.12	-0.78	0.79	10.6667	9.66667	10.6667	10.3333	11.88	10.8	35	0	0	169	1	0	2	1	1	1	0	1
8132	24	1	1	26	1	1	3	2	1	0	1	0	1	2		1	10	5	2	0	1	12.5	86.8	1	86.8	12.5	23.9507	729	0.25	-0.32	0.67	10.3333	9.66667	10.6667	10.3333	11.88	10.8	35	0	0	576	1	0	2	1	1	1	0	1
8132	36	1	1	26	1	1	3	2	1	0	1	0	1	2		1	10	5	2	0	1	15.1	97.5	1	97.5	15.1	36.5667	1113	0.37	0.28	0.24	11.88	9.66667	10.6667	10.3333	11.88	10.8	35	0	0	1296	1	0	2	1	1	1	0	1
8132	60	1	1	26	1	1	3	2	1	0	1	0	1	2		1	10	5	2	0	1	19.6	113	1	113	19.6	60.0246	1827	0.49	0.65	0.12	10.8	9.66667	10.6667	10.3333	11.88	10.8	35	0	0	3600	1	0	2	1	1	1	0	1
8132	96	1	1	26	1	1	3	2	1	0	1	0	1	2		1	10	5	2	0	1			1									9.66667	10.6667	10.3333	11.88	10.8	35	0	0	9216	1	0	2	1	1	1	0	1
8137	7	2	1	27	1	1	5	1	1	1	1	0	1	2		1	21	0	3	2	2	7.5	69.5	2	69.5	7.5	9.42916	287	-0.87	-0.5	-0.82	12	12	11.3333	10.6667	12.5	12.2	40	0	0	49	1	1	2	0	0	1	0	0
8137	13	2	1	27	1	1	5	1	1	1	1	0	1	2		1	21	0	3	2	2	8.6	74	2	74	8.6	13.1088	399	-0.55	-0.51	-0.37	11.3333	12	11.3333	10.6667	12.5	12.2	40	0	0	169	1	1	2	0	0	1	0	0
8137	24	2	1	27	1	1	5	1	1	1	1	0	1	2		1	21	0	3	2	2	10.4	81	2	81	10.4	24.2464	738	-0.84	-1.52	0.13	10.6667	12	11.3333	10.6667	12.5	12.2	40	0	0	576	1	1	2	0	0	1	0	0
8137	36	2	1	27	1	1	5	1	1	1	1	0	1	2		1	21	0	3	2	2	12.5	93.5	2	93.5	12.5	35.9425	1094	-0.8	-0.4	-0.89	12.5	12	11.3333	10.6667	12.5	12.2	40	0	0	1296	1	1	2	0	0	1	0	0
8137	60	2	1	27	1	1	5	1	1	1	1	0	1	2		1	21	0	3	2	2	15.35	105.5	2	105.5	15.35	60.2546	1834	-1.21	-0.85	-1.07	12.2	12	11.3333	10.6667	12.5	12.2	40	0	0	3600	1	1	2	0	0	1	0	0
8137	96	2	1	27	1	1	5	1	1	1	1	0	1	2		1	21	0	3	2	2	23.85	121.95	2	121.95	23.85	97.7084	2974	-0.41	-0.93	0.17		12	11.3333	10.6667	12.5	12.2	40	0	0	9216	1	1	2	0	0	1	0	0
8140	7	2	1	23	1	1	1	1	1	1	1	0	0	2	2	4	13	0	3	0	1	8.68	69.5	1	69.5	8.68	9.69199	295	0.26	-0.64	0.85	12	12	11.6667	12	12.5	13.27	39	1	0	49	1	0	2	0	0	0	0	0
8140	13	2	1	23	1	1	1	1	1	1	1	0	0	2	2	4	13	0	3	0	1		71.5	1	71.5		12.7803	389		-1.32		11.6667	12	11.6667	12	12.5	13.27	39	1	0	169	1	0	2	0	0	0	0	0
8140	24	2	1	23	1	1	1	1	1	1	1	0	0	2	2	4	13	0	3	0	1	11	80.4	1	80.4	11	23.9179	728	-0.33	-1.84	1.13	12	12	11.6667	12	12.5	13.27	39	1	0	576	1	0	2	0	0	0	0	0
8140	36	2	1	23	1	1	1	1	1	1	1	0	0	2	2	4	13	0	3	0	1	12.65	89	1	89	12.65	35.8768	1092	-0.7	-1.57	0.42	12.5	12	11.6667	12	12.5	13.27	39	1	0	1296	1	0	2	0	0	0	0	0
8140	60	2	1	23	1	1	1	1	1	1	1	0	0	2	2	4	13	0	3	0	1	17.25	105	1	105	17.25	60.4517	1840	-0.4	-0.98	0.24	13.27	12	11.6667	12	12.5	13.27	39	1	0	3600	1	0	2	0	0	0	0	0
8140	96	2	1	23	1	1	1	1	1	1	1	0	0	2	2	4	13	0	3	0	1	23	121.1	1	121.1	23	97.1499	2957	-0.6	-1.03	-0.02		12	11.6667	12	12.5	13.27	39	1	0	9216	1	0	2	0	0	0	0	0
8144	7	1	1	32	2	2	3	1	1	1	1	0	1	3	3	1	12	0	2	2	1	9	70	1	70	9	9.92197	302	-0.15	-1.39	0.9			12.6667	11.6667	12.5	12.97	39	0	0	49	2	1	2		0	0	0	0
8144	13	1	1	32	2	2	3	1	1	1	1	0	1	3	3	1	12	0	2	2	1	10	74.6	1	74.6	10	13.0103	396	0.11	-0.96	0.92	12.6667		12.6667	11.6667	12.5	12.97	39	0	0	169	2	1	2		0	0	0	0
8144	24	1	1	32	2	2	3	1	1	1	1	0	1	3	3	1	12	0	2	2	1	13	83.5	1	83.5	13	23.885	727	0.61	-1.38	2.06	11.6667		12.6667	11.6667	12.5	12.97	39	0	0	576	2	1	2		0	0	0	0
8144	36	1	1	32	2	2	3	1	1	1	1	0	1	3	3	1	12	0	2	2	1	15	93.7	1	93.7	15	36.501	1111	0.32	-0.73	1.14	12.5		12.6667	11.6667	12.5	12.97	39	0	0	1296	2	1	2		0	0	0	0
8144	60	1	1	32	2	2	3	1	1	1	1	0	1	3	3	1	12	0	2	2	1	19.5	108.3	1	108.3	19.5	60.3203	1836	0.43	-0.4	1.01	12.97		12.6667	11.6667	12.5	12.97	39	0	0	3600	2	1	2		0	0	0	0
8144	96	1	1	32	2	2	3	1	1	1	1	0	1	3	3	1	12	0	2	2	1	35	132.4	1	132.4	35	97.4127	2965	1.96	0.79	2.08			12.6667	11.6667	12.5	12.97	39	0	0	9216	2	1	2		0	0	0	0
8163	7	1	2	18	2	3	3	1	1	0	1	1	1	2	2	1	18	0	3	2	2			2	74	9.2	13.6674	416	-0.78	-1.49	0.15			10	12	13.27	13.6	37	0	1	49	2	1	2		1	0	0	0
8163	13	1	2	18	2	3	3	1	1	0	1	1	1	2	2	1	18	0	3	2	2	9.2	74	2	80	10.8	25.2649	769	-1.2	-2.62	0.7	10		10	12	13.27	13.6	37	0	1	169	2	1	2		1	0	0	0
8163	24	1	2	18	2	3	3	1	1	0	1	1	1	2	2	1	18	0	3	2	2	10.8	80	2	89.4	12.4	36.6982	1117	-1.27	-1.91	-0.05	12		10	12	13.27	13.6	37	0	1	576	2	1	2		1	0	0	0
8163	36	1	2	18	2	3	3	1	1	0	1	1	1	2	2	1	18	0	3	2	2	12.4	89.4	2	104.7	18.2	60.5832	1844	-0.09	-1.2	0.99	13.27		10	12	13.27	13.6	37	0	1	1296	2	1	2		1	0	0	0
8163	60	1	2	18	2	3	3	1	1	0	1	1	1	2	2	1	18	0	3	2	2	18.2	104.7	2	117	28.4	97.7413	2975	0.65	-1.94	2.34	13.6		10	12	13.27	13.6	37	0	1	3600	2	1	2		1	0	0	0
8163	96	1	2	18	2	3	3	1	1	0	1	1	1	2	2	1	18	0	3	2	2	28.4	117	2										10	12	13.27	13.6	37	0	1	9216	2	1	2		1	0	0	0
8180	7	1	2	38	2	3	4	1	1	1	1	1	0	1	3	4	9	0	2	1	2			1	75.5	10.1	13.5688	413	0.09	-0.84	0.8	11.6667	11.6667	11.6667	12.3333	13.27	12.5	38	0	0	49	2	1	1	0	0	0	0	0
8180	13	1	2	38	2	3	4	1	1	1	1	1	0	1	3	4	9	0	2	1	2	10.1	75.5	1	85.5	11.9	24.6078	749	-0.27	-0.69	0.22	11.6667	11.6667	11.6667	12.3333	13.27	12.5	38	0	0	169	2	1	1	0	0	0	0	0
8180	24	1	2	38	2	3	4	1	1	1	1	1	0	1	3	4	9	0	2	1	2	11.9	85.5	1	94	13.5	36.0739	1098	-0.51	-0.57	-0.26	12.3333	11.6667	11.6667	12.3333	13.27	12.5	38	0	0	576	2	1	1	0	0	0	0	0
8180	36	1	2	38	2	3	4	1	1	1	1	1	0	1	3	4	9	0	2	1	2	13.5	94	1	110	19.55	61.7659	1880	0.36	-0.15	0.66	13.27	11.6667	11.6667	12.3333	13.27	12.5	38	0	0	1296	2	1	1	0	0	0	0	0
8180	60	1	2	38	2	3	4	1	1	1	1	1	0	1	3	4	9	0	2	1	2	19.55	110	1	126.9	26.45	97.5442	2969	0.18	-0.19	0.41	12.5	11.6667	11.6667	12.3333	13.27	12.5	38	0	0	3600	2	1	1	0	0	0	0	0
8180	96	1	2	38	2	3	4	1	1	1	1	1	0	1	3	4	9	0	2	1	2	26.45	126.9	1									11.6667	11.6667	12.3333	13.27	12.5	38	0	0	9216	2	1	1	0	0	0	0	0
8183	7	2	1	17	2	1	3	1	1	1	1	0	1	2	1	1	9	0	2	1	1	6.35	65	1	65	6.35	7.45791	227	-1.69	-1.27	-1.31	10.6667	10.6667		12	12.5	11.88	39	0	0	49	2	1	2	1		0	0	0
8183	13	2	1	17	2	1	3	1	1	1	1	0	1	2	1	1	9	0	2	1	1	8.45	74	1	74	8.45	16.4928	502	-1.33	-1.82	-0.31		10.6667		12	12.5	11.88	39	0	0	169	2	1	2	1		0	0	0
8183	24	2	1	17	2	1	3	1	1	1	1	0	1	2	1	1	9	0	2	1	1	9.8	81	1	81	9.8	23.8193	725	-1.28	-1.63	-0.37	12	10.6667		12	12.5	11.88	39	0	0	576	2	1	2	1		0	0	0
8183	36	2	1	17	2	1	3	1	1	1	1	0	1	2	1	1	9	0	2	1	1	11.45	91	1	91	11.45	35.8768	1092	-1.51	-1.04	-1.3	12.5	10.6667		12	12.5	11.88	39	0	0	1296	2	1	2	1		0	0	0
8183	60	2	1	17	2	1	3	1	1	1	1	0	1	2	1	1	9	0	2	1	1	14.8	105.15	1	105.15	14.8	60.5832	1844	-1.49	-0.96	-1.4	11.88	10.6667		12	12.5	11.88	39	0	0	3600	2	1	2	1		0	0	0
8183	96	2	1	17	2	1	3	1	1	1	1	0	1	2	1	1	9	0	2	1	1			1									10.6667		12	12.5	11.88	39	0	0	9216	2	1	2	1		0	0	0
8184	7	1	2	23	2	1	5	1	1	1	1	0	0	3		4	14	0	3	1	2			2	76	9.05	13.4045	408	-0.88	-0.56	-0.75			11.3333	11.3333	11.88	12.2	39	0	0	49	2	1	2		0	0	0	0
8184	13	1	2	23	2	1	5	1	1	1	1	0	0	3		4	14	0	3	1	2	9.05	76	2	87.2	11.8	25.0678	763	-0.41	-0.27	-0.38	11.3333		11.3333	11.3333	11.88	12.2	39	0	0	169	2	1	2		0	0	0	0
8184	24	1	2	23	2	1	5	1	1	1	1	0	0	3		4	14	0	3	1	2	11.8	87.2	2	94	13.3	36.0739	1098	-0.63	-0.57	-0.45	11.3333		11.3333	11.3333	11.88	12.2	39	0	0	576	2	1	2		0	0	0	0
8184	36	1	2	23	2	1	5	1	1	1	1	0	0	3		4	14	0	3	1	2	13.3	94	2	107.5	16.7	59.9918	1826	-0.7	-0.53	-0.58	11.88		11.3333	11.3333	11.88	12.2	39	0	0	1296	2	1	2		0	0	0	0
8184	60	1	2	23	2	1	5	1	1	1	1	0	0	3		4	14	0	3	1	2	16.7	107.5	2	126	22.3	97.4127	2965	-1.03	-0.33	-1.32	12.2		11.3333	11.3333	11.88	12.2	39	0	0	3600	2	1	2		0	0	0	0
8184	96	1	2	23	2	1	5	1	1	1	1	0	0	3		4	14	0	3	1	2	22.3	126	2										11.3333	11.3333	11.88	12.2	39	0	0	9216	2	1	2		0	0	0	0
8185	7	1	1	23	2	3	3	1	1	0	1	1	1	2	3	1	14	0	3	1	1	8.3	69.5	1	69.5	8.3	8.44353	257	-0.48	-0.77	-0.03	11.3333	11.3333		10.6667	11.58	11.88	40	0	1	49	2	1	2	0		1	0	0
8185	13	1	1	23	2	3	3	1	1	0	1	1	1	2	3	1	14	0	3	1	1	9.3	75.5	1	75.5	9.3	11.0719	337	-0.13	0.37	-0.45		11.3333		10.6667	11.58	11.88	40	0	1	169	2	1	2	0		1	0	0
8185	24	1	1	23	2	3	3	1	1	0	1	1	1	2	3	1	14	0	3	1	1	10.7	83.7	1	83.7	10.7	24.2464	738	-1.15	-1.18	-0.61	10.6667	11.3333		10.6667	11.58	11.88	40	0	1	576	2	1	2	0		1	0	0
8185	36	1	1	23	2	3	3	1	1	0	1	1	1	2	3	1	14	0	3	1	1	12.2	93	1	93	12.2	36.1396	1100	-1.36	-0.86	-1.28	11.58	11.3333		10.6667	11.58	11.88	40	0	1	1296	2	1	2	0		1	0	0
8185	60	1	1	23	2	3	3	1	1	0	1	1	1	2	3	1	14	0	3	1	1	17.6	107.8	1	107.8	17.6	60.2875	1835	-0.32	-0.5	-0.03	11.88	11.3333		10.6667	11.58	11.88	40	0	1	3600	2	1	2	0		1	0	0
8185	96	1	1	23	2	3	3	1	1	0	1	1	1	2	3	1	14	0	3	1	1	23.85	124	1	124	23.85	97.3142	2962	-0.53	-0.68	-0.17		11.3333		10.6667	11.58	11.88	40	0	1	9216	2	1	2	0		1	0	0
8187	7	1	2	29	2	1	1	1	1	0	1	0	0	3	2	9	15	0	3	0	1	8.1	68	2	68	8.1	6.89938	210	-0.18	-0.47	0.13	11.6667	11.6667	11.6667	13	11.88	12.2	36	0	0	49	2	0	2	0	0	0	0	0
8187	13	1	2	29	2	1	1	1	1	0	1	0	0	3	2	9	15	0	3	0	1	10	74	2	74	10	13.1417	400	0.09	-1.27	1.13	11.6667	11.6667	11.6667	13	11.88	12.2	36	0	0	169	2	0	2	0	0	0	0	0
8187	24	1	2	29	2	1	1	1	1	0	1	0	0	3	2	9	15	0	3	0	1	11.2	84.3	2	84.3	11.2	24.0164	731	-0.72	-0.93	-0.21	13	11.6667	11.6667	13	11.88	12.2	36	0	0	576	2	0	2	0	0	0	0	0
8187	36	1	2	29	2	1	1	1	1	0	1	0	0	3	2	9	15	0	3	0	1	13.6	91	2	91	13.6	35.9754	1095	-0.44	-1.37	0.64	11.88	11.6667	11.6667	13	11.88	12.2	36	0	0	1296	2	0	2	0	0	0	0	0
8187	60	1	2	29	2	1	1	1	1	0	1	0	0	3	2	9	15	0	3	0	1	18.5	104.7	2	104.7	18.5	60.616	1845	0.02	-1.2	1.16	12.2	11.6667	11.6667	13	11.88	12.2	36	0	0	3600	2	0	2	0	0	0	0	0
8187	96	1	2	29	2	1	1	1	1	0	1	0	0	3	2	9	15	0	3	0	1	28.75	125.4	2	125.4	28.75	97.3799	2964	0.75	-0.44	1.39		11.6667	11.6667	13	11.88	12.2	36	0	0	9216	2	0	2	0	0	0	0	0
8191	7	1	1	30	2	1	3	1	1	1	1	0	0	1	1	4	12	0	2	1	1	8.2	69.5	1	69.5	8.2	7.0308	214	-0.12	0.13	-0.25	11	11	10.3333	13.3333	13.27	12.97	40	0	0	49	2	1	1	0	1	0	0	0
8191	13	1	1	30	2	1	3	1	1	1	1	0	0	1	1	4	12	0	2	1	1	9.45	77	1	77	9.45	13.0431	397	-0.41	0.01	-0.57	10.3333	11	10.3333	13.3333	13.27	12.97	40	0	0	169	2	1	1	0	1	0	0	0
8191	24	1	1	30	2	1	3	1	1	1	1	0	0	1	1	4	12	0	2	1	1	11.8	86.5	1	86.5	11.8	24.345	741	-0.31	-0.3	-0.19	13.3333	11	10.3333	13.3333	13.27	12.97	40	0	0	576	2	1	1	0	1	0	0	0
8191	36	1	1	30	2	1	3	1	1	1	1	0	0	1	1	4	12	0	2	1	1	14.1	96	1	96	14.1	36.1068	1099	-0.15	-0.04	-0.24	13.27	11	10.3333	13.3333	13.27	12.97	40	0	0	1296	2	1	1	0	1	0	0	0
8191	60	1	1	30	2	1	3	1	1	1	1	0	0	1	1	4	12	0	2	1	1	18.5	112	1	112	18.5	48.2957	1470	0.94	2.02	-0.47	12.97	11	10.3333	13.3333	13.27	12.97	40	0	0	3600	2	1	1	0	1	0	0	0
8191	96	1	1	30	2	1	3	1	1	1	1	0	0	1	1	4	12	0	2	1	1	28.95	134.6	1	134.6	28.95	97.3142	2962	0.8	1.19	0.14		11	10.3333	13.3333	13.27	12.97	40	0	0	9216	2	1	1	0	1	0	0	0
8195	7	2	1	23	1	3	1	1	1	0	1	0	1	2		1	18	0	3	0	1			2	73	8	12.9774	395	-1.12	-0.83	-0.91			11.6667	11.6667	11.25			0	0	49	1	0	2		0	0	0
8195	13	2	1	23	1	3	1	1	1	0	1	0	1	2		1	18	0	3	0	1	8	73	2	80	9.4	24.3121	740	-1.71	-1.85	-0.79	11.6667		11.6667	11.6667	11.25			0	0	169	1	0	2		0	0	0
8195	24	2	1	23	1	3	1	1	1	0	1	0	1	2		1	18	0	3	0	1	9.4	80	2	89	10.75	35.8439	1091	-2.03	-1.56	-1.54	11.6667		11.6667	11.6667	11.25			0	0	576	1	0	2		0	0	0
8195	36	2	1	23	1	3	1	1	1	0	1	0	1	2		1	18	0	3	0	1	10.75	89	2	123	21.75	97.4127	2965	-0.99	-0.73	-0.84	11.25		11.6667	11.6667	11.25			0	0	1296	1	0	2		0	0	0
8195	60	2	1	23	1	3	1	1	1	0	1	0	1	2		1	18	0	3	0	1			2										11.6667	11.6667	11.25			0	0	3600	1	0	2		0	0	0
8195	96	2	1	23	1	3	1	1	1	0	1	0	1	2		1	18	0	3	0	1	21.75	123	2										11.6667	11.6667	11.25			0	0	9216	1	0	2		0	0	0
8197	7	1	2	19	2	3	1	1	1	0	0	0	0	1	2	9	12	0	2	0	1	7.9	67	1	67	7.9	6.99795	213	-0.45	-1	0.19	11.3333	11.3333	11	12	12.97		39	0	1	49	2	0	1	0	0	0	0
8197	13	1	2	19	2	3	1	1	1	0	0	0	0	1	2	9	12	0	2	0	1	9.1	75.2	1	75.2	9.1	14.193	432	-0.98	-1.23	-0.34	11	11.3333	11	12	12.97		39	0	1	169	2	0	1	0	0	0	0
8197	24	1	2	19	2	3	1	1	1	0	0	0	0	1	2	9	12	0	2	0	1	11.85	89	1	89	11.85	24.7392	753	-0.32	0.4	-0.87	12	11.3333	11	12	12.97		39	0	1	576	2	0	1	0	0	0	0
8197	36	1	2	19	2	3	1	1	1	0	0	0	0	1	2	9	12	0	2	0	1	13.6	92	1	92	13.6	36.271	1104	-0.47	-1.15	0.38	12.97	11.3333	11	12	12.97		39	0	1	1296	2	0	1	0	0	0	0
8197	60	1	2	19	2	3	1	1	1	0	0	0	0	1	2	9	12	0	2	0	1			1	125.3	32.9	97.1828	2958	1.61	-0.44	2.43		11.3333	11	12	12.97		39	0	1	3600	2	0	1	0	0	0	0
8197	96	1	2	19	2	3	1	1	1	0	0	0	0	1	2	9	12	0	2	0	1	32.9	125.3	1									11.3333	11	12	12.97		39	0	1	9216	2	0	1	0	0	0	0
8198	7	2	1	21	2	2	3	1	1	0	1	0	1	3	3	1	9	0	2	1	2			2	75.5	7.8	14.423	439	-1.62	-0.5	-1.9			10.6667	11.6667	11.58	11.88		0	0	49	2	1	2		1	0	0	0
8198	13	2	1	21	2	2	3	1	1	0	1	0	1	3	3	1	9	0	2	1	2	7.8	75.5	2	81.5	9.6	24.5421	747	-1.56	-1.44	-0.98	10.6667		10.6667	11.6667	11.58	11.88		0	0	169	2	1	2		1	0	0	0
8198	24	2	1	21	2	2	3	1	1	0	1	0	1	3	3	1	9	0	2	1	2	9.6	81.5	2	91.2	11.2	36.7639	1119	-1.78	-1.14	-1.62	11.6667		10.6667	11.6667	11.58	11.88		0	0	576	2	1	2		1	0	0	0
8198	36	2	1	21	2	2	3	1	1	0	1	0	1	3	3	1	9	0	2	1	2	11.2	91.2	2	106.7	18.75	60.5175	1842	0.16	-0.63	0.75	11.58		10.6667	11.6667	11.58	11.88		0	0	1296	2	1	2		1	0	0	0
8198	60	2	1	21	2	2	3	1	1	0	1	0	1	3	3	1	9	0	2	1	2	18.75	106.7	2	126.4	21.65	97.2813	2961	-1.01	-0.13	-1.45	11.88		10.6667	11.6667	11.58	11.88		0	0	3600	2	1	2		1	0	0	0
8198	96	2	1	21	2	2	3	1	1	0	1	0	1	3	3	1	9	0	2	1	2	21.65	126.4	2										10.6667	11.6667	11.58	11.88		0	0	9216	2	1	2		1	0	0	0
8229	7	1	1	19	2	2	3	2	1	0	0	0	1	2	1	1	8	0	2	0	1	8.4	71.5	1	71.5	8.4	9.56057	291	-0.68	-0.53	-0.5	11	11	10.3333	11	10.3	12.2	40	0	0	49	2	0	2	0	1	0	1	0
8229	13	1	1	19	2	2	3	2	1	0	0	0	1	2	1	1	8	0	2	0	1	9.2	75.1	1	75.1	9.2	13.7988	420	-0.8	-1.1	-0.2	10.3333	11	10.3333	11	10.3	12.2	40	0	0	169	2	0	2	0	1	0	1	0
8229	24	1	1	19	2	2	3	2	1	0	0	0	1	2	1	1	8	0	2	0	1	12.2	88.5	1	88.5	12.2	25.7248	783	-0.21	-0.03	-0.31	11	11	10.3333	11	10.3	12.2	40	0	0	576	2	0	2	0	1	0	1	0
8229	36	1	1	19	2	2	3	2	1	0	0	0	1	2	1	1	8	0	2	0	1	13.3	93	1	93	13.3	36.1396	1100	-0.64	-0.86	-0.18	10.3	11	10.3333	11	10.3	12.2	40	0	0	1296	2	0	2	0	1	0	1	0
8229	60	1	1	19	2	2	3	2	1	0	0	0	1	2	1	1	8	0	2	0	1	16.45	108.5	1	108.5	16.45	59.9261	1824	-0.81	-0.31	-0.99	12.2	11	10.3333	11	10.3	12.2	40	0	0	3600	2	0	2	0	1	0	1	0
8229	96	1	1	19	2	2	3	2	1	0	0	0	1	2	1	1	8	0	2	0	1	23.45	125.25	1	125.25	23.45	97.5442	2969	-0.67	-0.48	-0.58		11	10.3333	11	10.3	12.2	40	0	0	9216	2	0	2	0	1	0	1	0
8230	7	1	2	17	2	3	1	1	1	1	1	1	0	2	2	4	17	0	3	1	1	7.6	66	2	66	7.6	7.68788	234	-1.04	-1.9	0.11	11	11	10.6667	12	11.88	12.2	39	0	0	49	2	1	2	0	1	0	0	0
8230	13	1	2	17	2	3	1	1	1	1	1	1	0	2	2	4	17	0	3	1	1	8.6	72.1	2	72.1	8.6	13.5031	411	-1.36	-2.2	-0.05	10.6667	11	10.6667	12	11.88	12.2	39	0	0	169	2	1	2	0	1	0	0	0
8230	24	1	2	17	2	3	1	1	1	1	1	1	0	2	2	4	17	0	3	1	1	9.1	80	2	80	9.1	23.8193	725	-2.51	-2.52	-1.35	12	11	10.6667	12	11.88	12.2	39	0	0	576	2	1	2	0	1	0	0	0
8230	36	1	2	17	2	3	1	1	1	1	1	1	0	2	2	4	17	0	3	1	1	11	86.6	2	86.6	11	36.3696	1107	-2.24	-2.61	-0.77	11.88	11	10.6667	12	11.88	12.2	39	0	0	1296	2	1	2	0	1	0	0	0
8230	60	1	2	17	2	3	1	1	1	1	1	1	0	2	2	4	17	0	3	1	1	13.85	100.55	2	100.55	13.85	59.8275	1821	-2.11	-2.01	-1.23	12.2	11	10.6667	12	11.88	12.2	39	0	0	3600	2	1	2	0	1	0	0	0
8230	96	1	2	17	2	3	1	1	1	1	1	1	0	2	2	4	17	0	3	1	1	20.05	117.15	2	117.15	20.05	97.9384	2981	-1.88	-1.92	-0.85		11	10.6667	12	11.88	12.2	39	0	0	9216	2	1	2	0	1	0	0	0
8242	7	2	1	24	2	3	3	1	1	0	0	0	0	3	3	4	12	0	2	0	2	7.3	70.5	1	70.5	7.3	7.35934	224	-0.5	1.15	-1.58	11.6667	11.6667	12.3333	12.3333	12.97	13.9	39	0	0	49	2	0	2	0	0	0	0	0
8242	13	2	1	24	2	3	3	1	1	0	0	0	0	3	3	4	12	0	2	0	2	8.05	72.5	1	72.5	8.05	15.0472	458	-1.47	-1.85	-0.51	12.3333	11.6667	12.3333	12.3333	12.97	13.9	39	0	0	169	2	0	2	0	0	0	0	0
8242	24	2	1	24	2	3	3	1	1	0	0	0	0	3	3	4	12	0	2	0	2	11	83.5	1	83.5	11	26.5791	809	-0.72	-1.32	0.12	12.3333	11.6667	12.3333	12.3333	12.97	13.9	39	0	0	576	2	0	2	0	0	0	0	0
8242	36	2	1	24	2	3	3	1	1	0	0	0	0	3	3	4	12	0	2	0	2	12	90	1	90	12	36.0739	1098	-1.14	-1.34	-0.46	12.97	11.6667	12.3333	12.3333	12.97	13.9	39	0	0	1296	2	0	2	0	0	0	0	0
8242	60	2	1	24	2	3	3	1	1	0	0	0	0	3	3	4	12	0	2	0	2	16.6	106.5	1	106.5	16.6	60.2218	1833	-0.65	-0.64	-0.44	13.9	11.6667	12.3333	12.3333	12.97	13.9	39	0	0	3600	2	0	2	0	0	0	0	0
8242	96	2	1	24	2	3	3	1	1	0	0	0	0	3	3	4	12	0	2	0	2	25.4	127	1	127	25.4	98.5626	3000	-0.06	-0.14	-0.01		11.6667	12.3333	12.3333	12.97	13.9	39	0	0	9216	2	0	2	0	0	0	0	0
8254	7	1	2	22	2	2	3	1	1	1	1	0	0	2	1	4	14	12	3	1	2			1	75.3	9.2	14.5873	444	-0.96	-1.35	-0.2			11.3333	12	13.27	13.27	38	0	0	49	2	1	2		0	0	0	0
8254	13	1	2	22	2	2	3	1	1	1	1	0	0	2	1	4	14	12	3	1	2	9.2	75.3	1	84	10.7	24.2136	737	-1.14	-1.08	-0.71	11.3333		11.3333	12	13.27	13.27	38	0	0	169	2	1	2		0	0	0	0
8254	24	1	2	22	2	2	3	1	1	1	1	0	0	2	1	4	14	12	3	1	2	10.7	84	1	95	12.5	38.4394	1170	-1.36	-0.7	-1.46	12		11.3333	12	13.27	13.27	38	0	0	576	2	1	2		0	0	0	0
8254	36	1	2	22	2	2	3	1	1	1	1	0	0	2	1	4	14	12	3	1	2	12.5	95	1	108.1	16.9	60.3203	1836	-0.63	-0.44	-0.57	13.27		11.3333	12	13.27	13.27	38	0	0	1296	2	1	2		0	0	0	0
8254	60	1	2	22	2	2	3	1	1	1	1	0	0	2	1	4	14	12	3	1	2	16.9	108.1	1	128.1	23.15	98.3984	2995	-0.81	-0.04	-1.28	13.27		11.3333	12	13.27	13.27	38	0	0	3600	2	1	2		0	0	0	0
8254	96	1	2	22	2	2	3	1	1	1	1	0	0	2	1	4	14	12	3	1	2	23.15	128.1	1										11.3333	12	13.27	13.27	38	0	0	9216	2	1	2		0	0	0	0
8256	7	1	1	22	1	3	4	2	1	0	1	1	1	3	2	5	18	0	3	1	1			1	76	9	13.7659	419	-1	-0.73	-0.79			8.66667	11.3333	10.3	11.25	39	0	1	49	1	1	2		1	0	1	0
8256	13	1	1	22	1	3	4	2	1	0	1	1	1	3	2	5	18	0	3	1	1	9	76	1	84	11.5	25.6263	780	-0.71	-1.43	0.27	8.66667		8.66667	11.3333	10.3	11.25	39	0	1	169	1	1	2		1	0	1	0
8256	24	1	1	22	1	3	4	2	1	0	1	1	1	3	2	5	18	0	3	1	1	11.5	84	1	92.8	13.7	36.7967	1120	-0.45	-1.02	0.27	11.3333		8.66667	11.3333	10.3	11.25	39	0	1	576	1	1	2		1	0	1	0
8256	36	1	1	22	1	3	4	2	1	0	1	1	1	3	2	5	18	0	3	1	1	13.7	92.8	1	107.1	18.2	60.0903	1829	-0.06	-0.63	0.49	10.3		8.66667	11.3333	10.3	11.25	39	0	1	1296	1	1	2		1	0	1	0
8256	60	1	1	22	1	3	4	2	1	0	1	1	1	3	2	5	18	0	3	1	1	18.2	107.1	1	125.7	24.95	97.5442	2969	-0.22	-0.4	0.01	11.25		8.66667	11.3333	10.3	11.25	39	0	1	3600	1	1	2		1	0	1	0
8256	96	1	1	22	1	3	4	2	1	0	1	1	1	3	2	5	18	0	3	1	1	24.95	125.7	1										8.66667	11.3333	10.3	11.25	39	0	1	9216	1	1	2		1	0	1	0
8267	7	1	2	17	1	3	1	1	1	0	0	0	0	2	3	4	12	0	2	0	1	9.16	69.5	1	69.5	9.16	8.44353	257	0.43	-0.77	1.17	12.6667	12.6667	10.6667	12.3333	11.88	12.97	41	0	0	49	1	0	2	0	1	0	0	0
8267	13	1	2	17	1	3	1	1	1	0	0	0	0	2	3	4	12	0	2	0	1	9.3	76	1	76	9.3	14.0616	428	-0.76	-0.85	-0.35	10.6667	12.6667	10.6667	12.3333	11.88	12.97	41	0	0	169	1	0	2	0	1	0	0	0
8267	24	1	2	17	1	3	1	1	1	0	0	0	0	2	3	4	12	0	2	0	1	10.9	88	1	88	10.9	25.5277	777	-1.16	-0.13	-1.67	12.3333	12.6667	10.6667	12.3333	11.88	12.97	41	0	0	576	1	0	2	0	1	0	0	0
8267	36	1	2	17	1	3	1	1	1	0	0	0	0	2	3	4	12	0	2	0	1	12.9	94	1	94	12.9	35.9097	1093	-0.87	-0.55	-0.85	11.88	12.6667	10.6667	12.3333	11.88	12.97	41	0	0	1296	1	0	2	0	1	0	0	0
8267	60	1	2	17	1	3	1	1	1	0	0	0	0	2	3	4	12	0	2	0	1	15.9	110.1	1	110.1	15.9	61.2074	1863	-1.2	-0.06	-1.91	12.97	12.6667	10.6667	12.3333	11.88	12.97	41	0	0	3600	1	0	2	0	1	0	0	0
8267	96	1	2	17	1	3	1	1	1	0	0	0	0	2	3	4	12	0	2	0	1	22.4	129.25	1	129.25	22.4	98.4969	2998	-1.06	0.15	-1.93		12.6667	10.6667	12.3333	11.88	12.97	41	0	0	9216	1	0	2	0	1	0	0	0
8281	7	1	2	32	2	1	3	1	1	1	1	1	1	3		1	7	0	2	2	2			2	77	9.2	13.7331	418	-0.79	-0.31	-0.85			11.3333	12		12.5	37	0	0	49	2	1	2		0	0		0
8281	13	1	2	32	2	1	3	1	1	1	1	1	1	3		1	7	0	2	2	2	9.2	77	2	86.6	10.8	25.8563	787	-1.28	-0.66	-1.35	11.3333		11.3333	12		12.5	37	0	0	169	2	1	2		0	0		0
8281	24	1	2	32	2	1	3	1	1	1	1	1	1	3		1	7	0	2	2	2	10.8	86.6	2	93	13.4	36.2053	1102	-0.58	-0.87	-0.08	12		11.3333	12		12.5	37	0	0	576	2	1	2		0	0		0
8281	36	1	2	32	2	1	3	1	1	1	1	1	1	3		1	7	0	2	2	2	13.4	93	2	106.5	16	60.4517	1840	-1.05	-0.8	-0.87			11.3333	12		12.5	37	0	0	1296	2	1	2		0	0		0
8281	60	1	2	32	2	1	3	1	1	1	1	1	1	3		1	7	0	2	2	2	16	106.5	2	127	23.95	99.4825	3028	-0.63	-0.32	-0.69	12.5		11.3333	12		12.5	37	0	0	3600	2	1	2		0	0		0
8281	96	1	2	32	2	1	3	1	1	1	1	1	1	3		1	7	0	2	2	2	23.95	127	2										11.3333	12		12.5	37	0	0	9216	2	1	2		0	0		0
8298	7	2	1	21	1	1	3	1	1	1	1	1	1	2		1	12	0	2	1	1	7.35	67	1	67	7.35	7.06365	215	-0.34	-0.17	-0.35	11	11	12	13	11.58	12.5		0	0	49	1	1	2	0	0	0	0	0
8298	13	2	1	21	1	1	3	1	1	1	1	1	1	2		1	12	0	2	1	1	7.6	72	1	72	7.6	13.0431	397	-1.57	-1.24	-1.18	12	11	12	13	11.58	12.5		0	0	169	1	1	2	0	0	0	0	0
8298	24	2	1	21	1	1	3	1	1	1	1	1	1	2		1	12	0	2	1	1	9.5	81.5	1	81.5	9.5	24.6078	749	-1.66	-1.46	-1.11	13	11	12	13	11.58	12.5		0	0	576	1	1	2	0	0	0	0	0
8298	36	2	1	21	1	1	3	1	1	1	1	1	1	2		1	12	0	2	1	1	11.3	89	1	89	11.3	35.9425	1094	-1.62	-1.58	-0.91	11.58	11	12	13	11.58	12.5		0	0	1296	1	1	2	0	0	0	0	0
8298	60	2	1	21	1	1	3	1	1	1	1	1	1	2		1	12	0	2	1	1	14.75	103	1	103	14.75	61.1745	1862	-1.58	-1.4	-0.99	12.5	11	12	13	11.58	12.5		0	0	3600	1	1	2	0	0	0	0	0
8298	96	2	1	21	1	1	3	1	1	1	1	1	1	2		1	12	0	2	1	1	20.85	120.4	1	120.4	20.85	97.4127	2965	-1.28	-1.17	-0.84		11	12	13	11.58	12.5		0	0	9216	1	1	2	0	0	0	0	0
8301	7	1	1	21	2	3	3	2	1	0	0	0	0	3	3	4	18	0	3	0	1	10.5	70.6	1	70.6	10.5	8.21355	250	1.77	-0.13	2.39	11.6667	11.6667	12.6667	11.6667	12.97	12.5	39	0	0	49	2	0	2	0	0	0	0	0
8301	13	1	1	21	2	3	3	2	1	0	0	0	0	3	3	4	18	0	3	0	1	12	79	1	79	12	14.3901	438	1.5	0.21	1.85	12.6667	11.6667	12.6667	11.6667	12.97	12.5	39	0	0	169	2	0	2	0	0	0	0	0
8301	24	1	1	21	2	3	3	2	1	0	0	0	0	3	3	4	18	0	3	0	1	13.3	86.5	1	86.5	13.3	25.1006	764	0.63	-0.5	1.33	11.6667	11.6667	12.6667	11.6667	12.97	12.5	39	0	0	576	2	0	2	0	0	0	0	0
8301	36	1	1	21	2	3	3	2	1	0	0	0	0	3	3	4	18	0	3	0	1	15.7	94	1	94	15.7	35.9097	1093	0.75	-0.55	1.61	12.97	11.6667	12.6667	11.6667	12.97	12.5	39	0	0	1296	2	0	2	0	0	0	0	0
8301	60	1	1	21	2	3	3	2	1	0	0	0	0	3	3	4	18	0	3	0	1	20.5	111.5	1	111.5	20.5	60.846	1852	0.76	0.23	0.92	12.5	11.6667	12.6667	11.6667	12.97	12.5	39	0	0	3600	2	0	2	0	0	0	0	0
8301	96	1	1	21	2	3	3	2	1	0	0	0	0	3	3	4	18	0	3	0	1	43.45	132.35	1	132.35	43.45	99.154	3018	3.04	0.64	3.5		11.6667	12.6667	11.6667	12.97	12.5	39	0	0	9216	2	0	2	0	0	0	0	0
8309	7	2	1	18	1	1	5	2	1	1	1	1	1	2	2	1	10	6	2	2	1	8.4	66	2	66	8.4	7.0308	214	0.76	-0.58	1.45	10.6667	10.6667	10.6667	11.3333	11.58	12.5	38	0	0	49	1	1	2	1	1	0	0	0
8309	13	2	1	18	1	1	5	2	1	1	1	1	1	2	2	1	10	6	2	2	1	9.5	75	2	75	9.5	13.0103	396	0.28	-0.09	0.45	10.6667	10.6667	10.6667	11.3333	11.58	12.5	38	0	0	169	1	1	2	1	1	0	0	0
8309	24	2	1	18	1	1	5	2	1	1	1	1	1	2	2	1	10	6	2	2	1	12.2	84	2	84	12.2	24.2136	737	0.46	-0.59	1.12	11.3333	10.6667	10.6667	11.3333	11.58	12.5	38	0	0	576	1	1	2	1	1	0	0	0
8309	36	2	1	18	1	1	5	2	1	1	1	1	1	2	2	1	10	6	2	2	1	13	92	2	92	13	35.9097	1093	-0.49	-0.79	-0.03	11.58	10.6667	10.6667	11.3333	11.58	12.5	38	0	0	1296	1	1	2	1	1	0	0	0
8309	60	2	1	18	1	1	5	2	1	1	1	1	1	2	2	1	10	6	2	2	1	16.4	105	2	105	16.4	60.616	1845	-0.76	-0.99	-0.27	12.5	10.6667	10.6667	11.3333	11.58	12.5	38	0	0	3600	1	1	2	1	1	0	0	0
8309	96	2	1	18	1	1	5	2	1	1	1	1	1	2	2	1	10	6	2	2	1	22.85	121.9	2	121.9	22.85	98.8912	3010	-0.76	-1.03	-0.22		10.6667	10.6667	11.3333	11.58	12.5	38	0	0	9216	1	1	2	1	1	0	0	0
8330	7	1	1	24	2	3	3	1	1	0	1	1	0	2	2	4	10	3	2	1	1	7.16	67.5	1	67.5	7.16	9.56057	291	-2.13	-2.3	-1.06	10.6667	10.6667	10	11	12.2		42	0	1	49	2	1	2	1	1	0	0
8330	13	1	1	24	2	3	3	1	1	0	1	1	0	2	2	4	10	3	2	1	1	8.2	71.1	1	71.1	8.2	13.7988	420	-1.85	-2.73	-0.28	10	10.6667	10	11	12.2		42	0	1	169	2	1	2	1	1	0	0
8330	24	1	1	24	2	3	3	1	1	0	1	1	0	2	2	4	10	3	2	1	1	10.3	80.7	1	80.7	10.3	26.3819	803	-1.76	-2.63	-0.09	11	10.6667	10	11	12.2		42	0	1	576	2	1	2	1	1	0	0
8330	36	1	1	24	2	3	3	1	1	0	1	1	0	2	2	4	10	3	2	1	1	11.6	88	1	88	11.6	35.8111	1090	-1.75	-2.15	-0.52	12.2	10.6667	10	11	12.2		42	0	1	1296	2	1	2	1	1	0	0
8330	60	1	1	24	2	3	3	1	1	0	1	1	0	2	2	4	10	3	2	1	1	15.7	104.45	1	104.45	15.7	62.0287	1888	-1.36	-1.38	-0.71		10.6667	10	11	12.2		42	0	1	3600	2	1	2	1	1	0	0
8330	96	1	1	24	2	3	3	1	1	0	1	1	0	2	2	4	10	3	2	1	1			1									10.6667	10	11	12.2		42	0	1	9216	2	1	2	1	1	0	0
8335	7	1	1	41	2	1	3	2	1	1	1	1	1	2	3	1	14	0	3	2	1			1	75.5	9.2	14.0616	428	-0.86	-1.06	-0.32			11.6667	11.6667	11.88	11.58	38	0	0	49	2	1	2		0	0	0	0
8335	13	1	1	41	2	1	3	2	1	1	1	1	1	2	3	1	14	0	3	2	1	9.2	75.5	1	83	10.5	24.115	734	-1.3	-1.38	-0.65	11.6667		11.6667	11.6667	11.88	11.58	38	0	0	169	2	1	2		0	0	0	0
8335	24	1	1	41	2	1	3	2	1	1	1	1	1	2	3	1	14	0	3	2	1	10.5	83	1	92.5	12.5	35.7125	1087	-1.11	-0.92	-0.84	11.6667		11.6667	11.6667	11.88	11.58	38	0	0	576	2	1	2		0	0	0	0
8335	36	1	1	41	2	1	3	2	1	1	1	1	1	2	3	1	14	0	3	2	1	12.5	92.5	1	108	16.7	60.7803	1850	-0.75	-0.51	-0.69	11.88		11.6667	11.6667	11.88	11.58	38	0	0	1296	2	1	2		0	0	0	0
8335	60	1	1	41	2	1	3	2	1	1	1	1	1	2	3	1	14	0	3	2	1	16.7	108	1	126.7	23.9	98.8912	3010	-0.61	-0.32	-0.65	11.58		11.6667	11.6667	11.88	11.58	38	0	0	3600	2	1	2		0	0	0	0
8335	96	1	1	41	2	1	3	2	1	1	1	1	1	2	3	1	14	0	3	2	1	23.9	126.7	1										11.6667	11.6667	11.88	11.58	38	0	0	9216	2	1	2		0	0	0	0
8337	7	2	1	18	2	3	3	2	1	1	1	1	1	3	3	1	14	0	3	2	1			2	76	9.5	16.23	494	-0.3	-1.02	0.4			12.6667	13	12.97	12.2	39	0	0	49	2	1	2		0	0	0	0
8337	13	2	1	18	2	3	3	2	1	1	1	1	1	3	3	1	14	0	3	2	1	9.5	76	2	84	11	25.2649	769	-0.53	-0.86	-0.05	12.6667		12.6667	13	12.97	12.2	39	0	0	169	2	1	2		0	0	0	0
8337	24	2	1	18	2	3	3	2	1	1	1	1	1	3	3	1	14	0	3	2	1	11	84	2	93.5	14.9	36.2053	1102	0.54	-0.44	1.16	13		12.6667	13	12.97	12.2	39	0	0	576	2	1	2		0	0	0	0
8337	36	2	1	18	2	3	3	2	1	1	1	1	1	3	3	1	14	0	3	2	1	14.9	93.5	2	106.5	17.55	60.1232	1830	-0.26	-0.63	0.13	12.97		12.6667	13	12.97	12.2	39	0	0	1296	2	1	2		0	0	0	0
8337	60	2	1	18	2	3	3	2	1	1	1	1	1	3	3	1	14	0	3	2	1	17.55	106.5	2	127.55	30.8	98.6283	3002	1.06	-0.05	1.42	12.2		12.6667	13	12.97	12.2	39	0	0	3600	2	1	2		0	0	0	0
8337	96	2	1	18	2	3	3	2	1	1	1	1	1	3	3	1	14	0	3	2	1	30.8	127.55	2										12.6667	13	12.97	12.2	39	0	0	9216	2	1	2		0	0	0	0
8377	7	1	1	24	2	3	3	1	1	1	1	0	1	3	3	5	11	0	2	2	1	9.6	64.5	1	64.5	9.6	7.49076	228	1.17	-2.46	3.43	10.6667	10.6667	11	12	12.97	12.5	39	0	0	49	2	1	2	1	0	0	0	0
8377	13	1	1	24	2	3	3	1	1	1	1	0	1	3	3	5	11	0	2	2	1	11	73	1	73	11	16.3614	498	0.34	-2.91	2.82	11	10.6667	11	12	12.97	12.5	39	0	0	169	2	1	2	1	0	0	0	0
8377	24	1	1	24	2	3	3	1	1	1	1	0	1	3	3	5	11	0	2	2	1	11.6	82.8	1	82.8	11.6	25.4949	776	-0.61	-1.78	0.74	12	10.6667	11	12	12.97	12.5	39	0	0	576	2	1	2	1	0	0	0	0
8377	36	1	1	24	2	3	3	1	1	1	1	0	1	3	3	5	11	0	2	2	1	12.85	90.5	1	90.5	12.85	36.3696	1107	-0.95	-1.56	0.08	12.97	10.6667	11	12	12.97	12.5	39	0	0	1296	2	1	2	1	0	0	0	0
8377	60	1	1	24	2	3	3	1	1	1	1	0	1	3	3	5	11	0	2	2	1	15.7	101.4	1	101.4	15.7	60.6817	1847	-1.2	-1.92	0.06	12.5	10.6667	11	12	12.97	12.5	39	0	0	3600	2	1	2	1	0	0	0	0
8377	96	1	1	24	2	3	3	1	1	1	1	0	1	3	3	5	11	0	2	2	1	26.75	120.4	1	120.4	26.75	99.2526	3021	0.16	-1.45	1.42		10.6667	11	12	12.97	12.5	39	0	0	9216	2	1	2	1	0	0	0	0
8378	7	2	1	23	2	3	2	1	1	1	1	0	0	2		4	6	0	1	0	1	6.9	67	1	67	6.9	7.19507	219	-0.91	-0.25	-1.06	11.3333	11.3333	10		12.5	12.97		0	0	49	2	0	2	0	1		0	0
8378	13	2	1	23	2	3	2	1	1	1	1	0	0	2		4	6	0	1	0	1	8.5	75	1	75	8.5	12.9774	395	-0.62	-0.07	-0.83	10	11.3333	10		12.5	12.97		0	0	169	2	0	2	0	1		0	0
8378	24	2	1	23	2	3	2	1	1	1	1	0	0	2		4	6	0	1	0	1	11.9	91	1	91	11.9	31.8686	970	-0.75	-0.3	-0.9		11.3333	10		12.5	12.97		0	0	576	2	0	2	0	1		0	0
8378	36	2	1	23	2	3	2	1	1	1	1	0	0	2		4	6	0	1	0	1	12.7	95.5	1	95.5	12.7	36.4025	1108	-0.72	0.04	-1.2	12.5	11.3333	10		12.5	12.97		0	0	1296	2	0	2	0	1		0	0
8378	60	2	1	23	2	3	2	1	1	1	1	0	0	2		4	6	0	1	0	1	16.45	110	1	110	16.45	59.9261	1824	-0.7	0.13	-1.23	12.97	11.3333	10		12.5	12.97		0	0	3600	2	0	2	0	1		0	0
8378	96	2	1	23	2	3	2	1	1	1	1	0	0	2		4	6	0	1	0	1	24.45	129.6	1	129.6	24.45	97.9713	2982	-0.26	0.36	-0.73		11.3333	10		12.5	12.97		0	0	9216	2	0	2	0	1		0	0
8385	7	2	2	27	2	3	3	1	1	1	1	0	0	2	1	2	12	0	2	1	1	6.7	63.5	2	63.5	6.7	6.83368	208	-1.03	-1.53	-0.19	11.6667	11.6667	10.3333	11.6667	12.5	12.5	38	0	1	49	2	1	2	0	1	0	0	0
8385	13	2	2	27	2	3	3	1	1	1	1	0	0	2	1	2	12	0	2	1	1	7.8	73	2	73	7.8	13.4702	410	-1.43	-1.04	-1.16	10.3333	11.6667	10.3333	11.6667	12.5	12.5	38	0	1	169	2	1	2	0	1	0	0	0
8385	24	2	2	27	2	3	3	1	1	1	1	0	0	2	1	2	12	0	2	1	1	8.8	86	2	86	8.8	24.4107	743	-2.29	-0.02	-3.49	11.6667	11.6667	10.3333	11.6667	12.5	12.5	38	0	1	576	2	1	2	0	1	0	0	0
8385	36	2	2	27	2	3	3	1	1	1	1	0	0	2	1	2	12	0	2	1	1	11.15	89	2	89	11.15	35.7782	1089	-1.72	-1.55	-1.08	12.5	11.6667	10.3333	11.6667	12.5	12.5	38	0	1	1296	2	1	2	0	1	0	0	0
8385	60	2	2	27	2	3	3	1	1	1	1	0	0	2	1	2	12	0	2	1	1	16	107.25	2	107.25	16	61.2074	1863	-0.97	-0.51	-0.98	12.5	11.6667	10.3333	11.6667	12.5	12.5	38	0	1	3600	2	1	2	0	1	0	0	0
8385	96	2	2	27	2	3	3	1	1	1	1	0	0	2	1	2	12	0	2	1	1	22.05	125.25	2	125.25	22.05	98.7598	3006	-0.98	-0.45	-1.09		11.6667	10.3333	11.6667	12.5	12.5	38	0	1	9216	2	1	2	0	1	0	0	0
8394	7	1	1	20	2	2	3	1	1	1	1	1	1	2	2	1	20	0	3	2	1	8.4	69.5	1	69.5	8.4	7.19507	219	0.04	0.02	0.05	11.6667	11.6667	10.3333	12.6667		12.5	36	0	0	49	2	1	2	0	1	0		0
8394	13	1	1	20	2	2	3	1	1	1	1	1	1	2	2	1	20	0	3	2	1	10.3	77	1	77	10.3	13.1088	399	0.36	-0.02	0.52	10.3333	11.6667	10.3333	12.6667		12.5	36	0	0	169	2	1	2	0	1	0		0
8394	24	1	1	20	2	2	3	1	1	1	1	1	1	2	2	1	20	0	3	2	1	13.5	89	1	89	13.5	26.0534	793	0.63	0.05	0.84	12.6667	11.6667	10.3333	12.6667		12.5	36	0	0	576	2	1	2	0	1	0		0
8394	36	1	1	20	2	2	3	1	1	1	1	1	1	2	2	1	20	0	3	2	1	17	98	1	98	17	36.8296	1121	1.31	0.37	1.58		11.6667	10.3333	12.6667		12.5	36	0	0	1296	2	1	2	0	1	0		0
8394	60	1	1	20	2	2	3	1	1	1	1	1	1	2	2	1	20	0	3	2	1	25.9	114.5	1	114.5	25.9	60.2875	1835	2.47	0.94	2.76	12.5	11.6667	10.3333	12.6667		12.5	36	0	0	3600	2	1	2	0	1	0		0
8394	96	1	1	20	2	2	3	1	1	1	1	1	1	2	2	1	20	0	3	2	1	33.2	128.65	1	128.65	33.2	98.3326	2993	1.59	0.06	2.09		11.6667	10.3333	12.6667		12.5	36	0	0	9216	2	1	2	0	1	0		0
8398	7	1	1	22	2	1	1	3	1	1	1	1	1	2	2	1	15	0	3	0	2	8.3	68	1	68	8.3	7.85216	239	-0.29	-1.09	0.47	10.6667	10.6667	11.3333	11.6667	11.58	12.5	40	0	0	49	2	0	2	1	0	0	0	0
8398	13	1	1	22	2	1	1	3	1	1	1	1	1	2	2	1	15	0	3	0	2	8.8	75	1	75	8.8	19.8439	604	-2.24	-3.23	-0.28	11.3333	10.6667	11.3333	11.6667	11.58	12.5	40	0	0	169	2	0	2	1	0	0	0	0
8398	24	1	1	22	2	1	1	3	1	1	1	1	1	2	2	1	15	0	3	0	2	10.2	85	1	85	10.2	24.4435	744	-1.59	-0.81	-1.67	11.6667	10.6667	11.3333	11.6667	11.58	12.5	40	0	0	576	2	0	2	1	0	0	0	0
8398	36	1	1	22	2	1	1	3	1	1	1	1	1	2	2	1	15	0	3	0	2	12.3	92	1	92	12.3	36.4025	1108	-1.31	-1.17	-0.89	11.58	10.6667	11.3333	11.6667	11.58	12.5	40	0	0	1296	2	0	2	1	0	0	0	0
8398	60	1	1	22	2	1	1	3	1	1	1	1	1	2	2	1	15	0	3	0	2	14.6	105	1	105	14.6	60.0575	1828	-1.72	-1.08	-1.65	12.5	10.6667	11.3333	11.6667	11.58	12.5	40	0	0	3600	2	0	2	1	0	0	0	0
8398	96	1	1	22	2	1	1	3	1	1	1	1	1	2	2	1	15	0	3	0	2	21	122	1	122	21	98.1355	2987	-1.53	-1.09	-1.27		10.6667	11.3333	11.6667	11.58	12.5	40	0	0	9216	2	0	2	1	0	0	0	0
8400	7	1	1	20	2	2	3	1	1	0	1	0	0	2	2	4	2	0	1	0	2			1	75	9.8	15.9343	485	-0.63	-1.99	0.8			11	12.6667	12.2	12.5		0	0	49	2	0	2		0	0	0	0
8400	13	1	1	20	2	2	3	1	1	0	1	0	0	2	2	4	2	0	1	0	2	9.8	75	1	85.6	11.7	25.5934	779	-0.55	-0.91	0.01	11		11	12.6667	12.2	12.5		0	0	169	2	0	2		0	0	0	0
8400	24	1	1	20	2	2	3	1	1	0	1	0	0	2	2	4	2	0	1	0	2	11.7	85.6	1	95.5	13.05	35.9754	1095	-0.78	-0.15	-1.1	12.6667		11	12.6667	12.2	12.5		0	0	576	2	0	2		0	0	0	0
8400	36	1	1	20	2	2	3	1	1	0	1	0	0	2	2	4	2	0	1	0	2	13.05	95.5	1	107.25	17.6	61.6345	1876	-0.43	-0.73	0.03	12.2		11	12.6667	12.2	12.5		0	0	1296	2	0	2		0	0	0	0
8400	60	1	1	20	2	2	3	1	1	0	1	0	0	2	2	4	2	0	1	0	2	17.6	107.25	1	126	23.3	99.5483	3030	-0.83	-0.49	-0.82	12.5		11	12.6667	12.2	12.5		0	0	3600	2	0	2		0	0	0	0
8400	96	1	1	20	2	2	3	1	1	0	1	0	0	2	2	4	2	0	1	0	2	23.3	126	1										11	12.6667	12.2	12.5		0	0	9216	2	0	2		0	0	0	0
8403	7	1	2	18	2	1	2	1	1	0	1	0	0	3	3	4	9	0	2	0	1			1	77	10.5	13.2402	403	0.51	-0.08	0.77			9.66667			13.27	38	0	0	49	2	0	2		1			0
8403	13	1	2	18	2	1	2	1	1	0	1	0	0	3	3	4	9	0	2	0	1	10.5	77	1	91	13.2	30.4887	928	-0.12	-0.38	0.13	9.66667		9.66667			13.27	38	0	0	169	2	0	2		1			0
8403	24	1	2	18	2	1	2	1	1	0	1	0	0	3	3	4	9	0	2	0	1	13.2	91	1	111.15	18.35	63.2772	1926	-0.23	-0.07	-0.32			9.66667			13.27	38	0	0	576	2	0	2		1			0
8403	36	1	2	18	2	1	2	1	1	0	1	0	0	3	3	4	9	0	2	0	1			1										9.66667			13.27	38	0	0	1296	2	0	2		1			0
8403	60	1	2	18	2	1	2	1	1	0	1	0	0	3	3	4	9	0	2	0	1	18.35	111.15	1								13.27		9.66667			13.27	38	0	0	3600	2	0	2		1			0
8403	96	1	2	18	2	1	2	1	1	0	1	0	0	3	3	4	9	0	2	0	1			1										9.66667			13.27	38	0	0	9216	2	0	2		1			0
8406	7	1	2	25	2	3	3	2	1	1	1	1	0	3	3	4	12	0	2	2	1	10.1	74	1	74	10.1	10.2505	312	0.83	0.17	0.98	11.6667	11.6667	12.3333	13		12.5	39	0	0	49	2	1	2	0	0	0		0
8406	13	1	2	25	2	3	3	2	1	1	1	1	0	3	3	4	12	0	2	2	1	10.6	77	1	77	10.6	12.6817	386	0.72	0.19	0.83	12.3333	11.6667	12.3333	13		12.5	39	0	0	169	2	1	2	0	0	0		0
8406	24	1	2	25	2	3	3	2	1	1	1	1	0	3	3	4	12	0	2	2	1	13.5	91.8	1	91.8	13.5	27.6304	841	0.42	0.51	0.11	13	11.6667	12.3333	13		12.5	39	0	0	576	2	1	2	0	0	0		0
8406	36	1	2	25	2	3	3	2	1	1	1	1	0	3	3	4	12	0	2	2	1	15.1	98.2	1	98.2	15.1	36.4025	1108	0.38	0.5	0.06		11.6667	12.3333	13		12.5	39	0	0	1296	2	1	2	0	0	0		0
8406	60	1	2	25	2	3	3	2	1	1	1	1	0	3	3	4	12	0	2	2	1	20.9	112.25	1	112.25	20.9	60.3203	1836	0.94	0.45	0.98	12.5	11.6667	12.3333	13		12.5	39	0	0	3600	2	1	2	0	0	0		0
8406	96	1	2	25	2	3	3	2	1	1	1	1	0	3	3	4	12	0	2	2	1	33.7	133.35	1	133.35	33.7	99.0554	3015	1.64	0.82	1.64		11.6667	12.3333	13		12.5	39	0	0	9216	2	1	2	0	0	0		0
8409	7	2	1	22	2	1	3	2	1	0	1	0	1	2	3	1	9	0	2	2	1	8.2	67	1	67	8.2	7.68788	234	0.35	-0.55	0.88	11	11	10	12.3333	13.6	13.6	34	0	0	49	2	1	2	0	1	0	0	0
8409	13	2	1	22	2	1	3	2	1	0	1	0	1	2	3	1	9	0	2	2	1	9.7	73	1	73	9.7	15.4415	470	0	-1.81	1.47	10	11	10	12.3333	13.6	13.6	34	0	0	169	2	1	2	0	1	0	0	0
8409	24	2	1	22	2	1	3	2	1	0	1	0	1	2	3	1	9	0	2	2	1	10.8	80.6	1	80.6	10.8	24.8706	757	-0.62	-1.8	0.69	12.3333	11	10	12.3333	13.6	13.6	34	0	0	576	2	1	2	0	1	0	0	0
8409	36	2	1	22	2	1	3	2	1	0	1	0	1	2	3	1	9	0	2	2	1	13.05	88	1	88	13.05	35.9754	1095	-0.46	-1.85	1.03	13.6	11	10	12.3333	13.6	13.6	34	0	0	1296	2	1	2	0	1	0	0	0
8409	60	2	1	22	2	1	3	2	1	0	1	0	1	2	3	1	9	0	2	2	1	16.7	102.1	1	102.1	16.7	60.2546	1834	-0.61	-1.56	0.48	13.6	11	10	12.3333	13.6	13.6	34	0	0	3600	2	1	2	0	1	0	0	0
8409	96	2	1	22	2	1	3	2	1	0	1	0	1	2	3	1	9	0	2	2	1	24.1	120.9	1	120.9	24.1	98.924	3011	-0.41	-1.21	0.38		11	10	12.3333	13.6	13.6	34	0	0	9216	2	1	2	0	1	0	0	0
8413	7	2	1	23	1	2	3	1	1	0	0	0	0	1	1	4	12	21	2	0	1	6.6	67	1	67	6.6	9.3306	284	-1.92	-1.48	-1.46	12	12	9.33333	11.3333	11.88			0	0	49	1	0	1	0	1	0	0
8413	13	2	1	23	1	2	3	1	1	0	0	0	0	1	1	4	12	21	2	0	1	8.1	74.8	1	74.8	8.1	15.3758	468	-1.48	-1.13	-1.15	9.33333	12	9.33333	11.3333	11.88			0	0	169	1	0	1	0	1	0	0
8413	24	2	1	23	1	2	3	1	1	0	0	0	0	1	1	4	12	21	2	0	1	9.9	79.8	1	79.8	9.9	26.1191	795	-1.53	-2.32	-0.06	11.3333	12	9.33333	11.3333	11.88			0	0	576	1	0	1	0	1	0	0
8413	36	2	1	23	1	2	3	1	1	0	0	0	0	1	1	4	12	21	2	0	1	12	88.5	1	88.5	12	36.0411	1097	-1.14	-1.73	-0.06	11.88	12	9.33333	11.3333	11.88			0	0	1296	1	0	1	0	1	0	0
8413	60	2	1	23	1	2	3	1	1	0	0	0	0	1	1	4	12	21	2	0	1			1									12	9.33333	11.3333	11.88			0	0	3600	1	0	1	0	1	0	0
8413	96	2	1	23	1	2	3	1	1	0	0	0	0	1	1	4	12	21	2	0	1			1									12	9.33333	11.3333	11.88			0	0	9216	1	0	1	0	1	0	0
8417	7	1	1	18	2	3	3	2	1	1	1	1	0	3	3	4	23	0	3	1	1			2	72	7.8	12.5832	383	-2.06	-1.84	-1.35			12.3333	12	11.88	12.5	39	0	0	49	2	1	2		0	0	0	0
8417	13	1	1	18	2	3	3	2	1	1	1	1	0	3	3	4	23	0	3	1	1	7.8	72	2	83.7	10.7	25.9548	790	-1.38	-1.6	-0.56	12.3333		12.3333	12	11.88	12.5	39	0	0	169	2	1	2		0	0	0	0
8417	24	1	1	18	2	3	3	2	1	1	1	1	0	3	3	4	23	0	3	1	1	10.7	83.7	2	91	12.4	35.9097	1093	-1.2	-1.36	-0.52	12		12.3333	12	11.88	12.5	39	0	0	576	2	1	2		0	0	0	0
8417	36	1	1	18	2	3	3	2	1	1	1	1	0	3	3	4	23	0	3	1	1	12.4	91	2	104.85	16.4	61.0431	1858	-0.94	-1.18	-0.28	11.88		12.3333	12	11.88	12.5	39	0	0	1296	2	1	2		0	0	0	0
8417	60	1	1	18	2	3	3	2	1	1	1	1	0	3	3	4	23	0	3	1	1	16.4	104.85	2	122	23.55	100.764	3067	-0.82	-1.28	-0.02	12.5		12.3333	12	11.88	12.5	39	0	0	3600	2	1	2		0	0	0	0
8417	96	1	1	18	2	3	3	2	1	1	1	1	0	3	3	4	23	0	3	1	1	23.55	122	2										12.3333	12	11.88	12.5	39	0	0	9216	2	1	2		0	0	0	0
8419	7	1	2	32	2	1	5	1	1	1	1	0	0	3	2	4	24	0	3	2	2			2	74	8.3	14.9487	455	-1.95	-2.01	-1.05			11.3333	12.3333	12.5	12.2	40	0	1	49	2	1	2		0	0	0	0
8419	13	1	2	32	2	1	5	1	1	1	1	0	0	3	2	4	24	0	3	2	2	8.3	74	2	83.2	10.5	27.4333	835	-1.72	-2.08	-0.6	11.3333		11.3333	12.3333	12.5	12.2	40	0	1	169	2	1	2		0	0	0	0
8419	24	1	2	32	2	1	5	1	1	1	1	0	0	3	2	4	24	0	3	2	2	10.5	83.2	2	90	11.5	36.0411	1097	-1.84	-1.65	-1.2	12.3333		11.3333	12.3333	12.5	12.2	40	0	1	576	2	1	2		0	0	0	0
8419	36	1	2	32	2	1	5	1	1	1	1	0	0	3	2	4	24	0	3	2	2	11.5	90	2	106.55	16.2	61.8316	1882	-1.1	-0.9	-0.82	12.5		11.3333	12.3333	12.5	12.2	40	0	1	1296	2	1	2		0	0	0	0
8419	60	1	2	32	2	1	5	1	1	1	1	0	0	3	2	4	24	0	3	2	2	16.2	106.55	2	128	26.15	99.9097	3041	-0.03	-0.17	0.08	12.2		11.3333	12.3333	12.5	12.2	40	0	1	3600	2	1	2		0	0	0	0
8419	96	1	2	32	2	1	5	1	1	1	1	0	0	3	2	4	24	0	3	2	2	26.15	128	2										11.3333	12.3333	12.5	12.2	40	0	1	9216	2	1	2		0	0	0	0
8432	7	1	1	21	1	1	2	1	1	0	0	0	0	1	1	4	9	18	2	0	1	8.7	70	2	70	8.7	9.23203	281	-0.27	-1.01	0.43	14	14	11.6667	13	12.2	11.88	39	0	0	49	1	0	1	0	0	0	0	0
8432	13	1	1	21	1	1	2	1	1	0	0	0	0	1	1	4	9	18	2	0	1		72.8	2	72.8		12.9117	393		-1.66		11.6667	14	11.6667	13	12.2	11.88	39	0	0	169	1	0	1	0	0	0	0	0
8432	24	1	1	21	1	1	2	1	1	0	0	0	0	1	1	4	9	18	2	0	1	10.3	83	2	83	10.3	24.9035	758	-1.57	-1.57	-0.87	13	14	11.6667	13	12.2	11.88	39	0	0	576	1	0	1	0	0	0	0	0
8432	36	1	1	21	1	1	2	1	1	0	0	0	0	1	1	4	9	18	2	0	1	13	91.5	2	91.5	13	36.6982	1117	-0.88	-1.35	-0.04	12.2	14	11.6667	13	12.2	11.88	39	0	0	1296	1	0	1	0	0	0	0	0
8432	60	1	1	21	1	1	2	1	1	0	0	0	0	1	1	4	9	18	2	0	1	16.55	109	2	109	16.55	61.076	1859	-0.88	-0.28	-1.13	11.88	14	11.6667	13	12.2	11.88	39	0	0	3600	1	0	1	0	0	0	0	0
8432	96	1	1	21	1	1	2	1	1	0	0	0	0	1	1	4	9	18	2	0	1	24.2	126.9	2	126.9	24.2	100.205	3050	-0.59	-0.39	-0.56		14	11.6667	13	12.2	11.88	39	0	0	9216	1	0	1	0	0	0	0	0
8440	7	1	2	19	2	1	3	1	1	1	1	1	0	2	1	4				1	1	7.9	71	1	71	7.9	9.65914	294	-1.27	-0.81	-1.09	11	11	11.6667			13.6	38	1	1	49	2	1	2	0	0			0
8440	13	1	2	19	2	1	3	1	1	1	1	1	0	2	1	4				1	1	8.95	72	1	72	8.95	12.8788	392	-0.87	-1.97	0.42	11.6667	11	11.6667			13.6	38	1	1	169	2	1	2	0	0			0
8440	24	1	2	19	2	1	3	1	1	1	1	1	0	2	1	4				1	1			1	110.5	19.7	66.2669	2017	0.1	-0.54	0.63		11	11.6667			13.6	38	1	1	576	2	1	2	0	0			0
8440	36	1	2	19	2	1	3	1	1	1	1	1	0	2	1	4				1	1			1	133.65	28.2	108.517	3303	-0.01	0.14	-0.18		11	11.6667			13.6	38	1	1	1296	2	1	2	0	0			0
8440	60	1	2	19	2	1	3	1	1	1	1	1	0	2	1	4				1	1	19.7	110.5	1								13.6	11	11.6667			13.6	38	1	1	3600	2	1	2	0	0			0
8440	96	1	2	19	2	1	3	1	1	1	1	1	0	2	1	4				1	1	28.2	133.65	1									11	11.6667			13.6	38	1	1	9216	2	1	2	0	0			0
8443	7	2	2	19	2	1	3	1	1	0	0	0	0	3		9	12	0	2	0	1	8.3	68.5	2	68.5	8.3	8.67351	264	0.16	-0.5	0.59	11	11	11.3333	12	13.27	12.97	40	0	0	49	2	0	2	0	0	0	0	0
8443	13	2	2	19	2	1	3	1	1	0	0	0	0	3		9	12	0	2	0	1	8.9	75.5	2	75.5	8.9	14.653	446	-0.56	-0.6	-0.31	11.3333	11	11.3333	12	13.27	12.97	40	0	0	169	2	0	2	0	0	0	0	0
8443	24	2	2	19	2	1	3	1	1	0	0	0	0	3		9	12	0	2	0	1	9.3	82	2	82	9.3	23.9836	730	-1.75	-1.36	-1.3	12	11	11.3333	12	13.27	12.97	40	0	0	576	2	0	2	0	0	0	0	0
8443	36	2	2	19	2	1	3	1	1	0	0	0	0	3		9	12	0	2	0	1	11.2	92.5	2	92.5	11.2	35.9097	1093	-1.69	-0.65	-1.99	13.27	11	11.3333	12	13.27	12.97	40	0	0	1296	2	0	2	0	0	0	0	0
8443	60	2	2	19	2	1	3	1	1	0	0	0	0	3		9	12	0	2	0	1	16.55	106.45	2	106.45	16.55	60.2875	1835	-0.68	-0.66	-0.46	12.97	11	11.3333	12	13.27	12.97	40	0	0	3600	2	0	2	0	0	0	0	0
8443	96	2	2	19	2	1	3	1	1	0	0	0	0	3		9	12	0	2	0	1	40.2	130.35	2	130.35	40.2	99.4497	3027	2.38	0.36	2.69		11	11.3333	12	13.27	12.97	40	0	0	9216	2	0	2	0	0	0	0	0
8449	7	2	2	17	2	3	3	1	0	0	0	0	0	2	2	4				0	1			1	77	9.6	15.1458	461	-0.03	-0.24	0.15			11.3333		12.97	12.97	40	0	0	49	2	0	2		0		0	0
8449	13	2	2	17	2	3	3	1	0	0	0	0	0	2	2	4				0	1	9.6	77	1	91	12.8	38.1766	1162	-0.84	-1.42	0.07	11.3333		11.3333		12.97	12.97	40	0	0	169	2	0	2		0		0	0
8449	24	2	2	17	2	3	3	1	0	0	0	0	0	2	2	4				0	1			1	108.05	18.9	64.0657	1950	0.04	-0.64	0.59			11.3333		12.97	12.97	40	0	0	576	2	0	2		0		0	0
8449	36	2	2	17	2	3	3	1	0	0	0	0	0	2	2	4				0	1	12.8	91	1	127.9	32.3	101.618	3093	1.15	-0.24	1.63	12.97		11.3333		12.97	12.97	40	0	0	1296	2	0	2		0		0	0
8449	60	2	2	17	2	3	3	1	0	0	0	0	0	2	2	4				0	1	18.9	108.05	1								12.97		11.3333		12.97	12.97	40	0	0	3600	2	0	2		0		0	0
8449	96	2	2	17	2	3	3	1	0	0	0	0	0	2	2	4				0	1	32.3	127.9	1										11.3333		12.97	12.97	40	0	0	9216	2	0	2		0		0	0
8452	7	2	1	31	2	3	3	2	1	1	1	1	1	3	3	1	5	0	1	2	2			1	66.5	9.2	16.5914	505	-0.63	-4.51	2.94			11.6667	11	13.27	12.97	37	0	1	49	2	1	2		0	0	0	0
8452	13	2	1	31	2	3	3	2	1	1	1	1	1	3	3	1	5	0	1	2	2	9.2	66.5	1	85	11.2	25.462	775	-0.41	-0.6	-0.11	11.6667		11.6667	11	13.27	12.97	37	0	1	169	2	1	2		0	0	0	0
8452	24	2	1	31	2	3	3	2	1	1	1	1	1	3	3	1	5	0	1	2	2	11.2	85	1	100.3	15.15	45.5031	1385	-0.22	-0.22	-0.16	11		11.6667	11	13.27	12.97	37	0	1	576	2	1	2		0	0	0	0
8452	36	2	1	31	2	3	3	2	1	1	1	1	1	3	3	1	5	0	1	2	2	15.15	100.3	1	109.25	17.4	61.6345	1876	-0.38	-0.14	-0.47	13.27		11.6667	11	13.27	12.97	37	0	1	1296	2	1	2		0	0	0	0
8452	60	2	1	31	2	3	3	2	1	1	1	1	1	3	3	1	5	0	1	2	2	17.4	109.25	1	129.4	25.65	100.074	3046	-0.09	0.14	-0.28	12.97		11.6667	11	13.27	12.97	37	0	1	3600	2	1	2		0	0	0	0
8452	96	2	1	31	2	3	3	2	1	1	1	1	1	3	3	1	5	0	1	2	2	25.65	129.4	1										11.6667	11	13.27	12.97	37	0	1	9216	2	1	2		0	0	0	0
8487	7	2	2	17	2	3	2	3	1	0	1	0	0	2		9	20	0	3	0	1			1	74.3	8.8	14.1602	431	-0.56	-0.84	-0.11			11.3333	11	11.25	12.5		0	1	49	2	0	2		0	0	0	0
8487	13	2	2	17	2	3	2	3	1	0	1	0	0	2		9	20	0	3	0	1	8.8	74.3	1	82.7	11.1	24.7721	754	-0.38	-1.13	0.41	11.3333		11.3333	11	11.25	12.5		0	1	169	2	0	2		0	0	0	0
8487	24	2	2	17	2	3	2	3	1	0	1	0	0	2		9	20	0	3	0	1	11.1	82.7	1	91	12.7	35.8439	1091	-0.66	-1.04	-0.05	11		11.3333	11	11.25	12.5		0	1	576	2	0	2		0	0	0	0
8487	36	2	2	17	2	3	2	3	1	0	1	0	0	2		9	20	0	3	0	1	12.7	91	1	108.65	17.85	63.0801	1920	-0.3	-0.42	-0.08	11.25		11.3333	11	11.25	12.5		0	1	1296	2	0	2		0	0	0	0
8487	60	2	2	17	2	3	2	3	1	0	1	0	0	2		9	20	0	3	0	1	17.85	108.65	1	125.4	25.1	99.1869	3019	-0.17	-0.46	0.1	12.5		11.3333	11	11.25	12.5		0	1	3600	2	0	2		0	0	0	0
8487	96	2	2	17	2	3	2	3	1	0	1	0	0	2		9	20	0	3	0	1	25.1	125.4	1										11.3333	11	11.25	12.5		0	1	9216	2	0	2		0	0	0	0
8488	7	1	1	37	1	3	2	1	1	1	1	1	1	2	1	1	15	0	3	0	2			1	74.5	8.64	13.5359	412	-1.32	-1.24	-0.83			11.3333	12	12.97	13.27		0	0	49	1	0	2		0	0	0	0
8488	13	1	1	37	1	3	2	1	1	1	1	1	1	2	1	1	15	0	3	0	2	8.64	74.5	1	80	11.1	24.1807	736	-0.82	-2.37	1	11.3333		11.3333	12	12.97	13.27		0	0	169	1	0	2		0	0	0	0
8488	24	1	1	37	1	3	2	1	1	1	1	1	1	2	1	1	15	0	3	0	2	11.1	80	1	91	11.8	35.7125	1087	-1.6	-1.33	-1.17	12		11.3333	12	12.97	13.27		0	0	576	1	0	2		0	0	0	0
8488	36	1	1	37	1	3	2	1	1	1	1	1	1	2	1	1	15	0	3	0	2	11.8	91	1	106.15	15.7	61.2402	1864	-1.3	-0.92	-1.12	12.97		11.3333	12	12.97	13.27		0	0	1296	1	0	2		0	0	0	0
8488	60	1	1	37	1	3	2	1	1	1	1	1	1	2	1	1	15	0	3	0	2	15.7	106.15	1	125	23.05	98.8583	3009	-0.87	-0.62	-0.75	13.27		11.3333	12	12.97	13.27		0	0	3600	1	0	2		0	0	0	0
8488	96	1	1	37	1	3	2	1	1	1	1	1	1	2	1	1	15	0	3	0	2	23.05	125	1										11.3333	12	12.97	13.27		0	0	9216	1	0	2		0	0	0	0
8530	7	2	2	24	1	3	3	1	1	1	1	1	0	2	2	4	13	0	3	1	1	6.9	64.5	1	64.5	6.9	7.3922	225	-0.98	-1.44	-0.2	12	12	11.3333	13	12.97	13.9	38	0	0	49	1	1	2	0	0	0	0	0
8530	13	2	2	24	1	3	3	1	1	1	1	1	0	2	2	4	13	0	3	1	1	7.8	69	1	69	7.8	13.4702	410	-1.43	-2.55	0.15	11.3333	12	11.3333	13	12.97	13.9	38	0	0	169	1	1	2	0	0	0	0	0
8530	24	2	2	24	1	3	3	1	1	1	1	1	0	2	2	4	13	0	3	1	1	9.8	82	1	82	9.8	25.1663	766	-1.48	-1.44	-0.86	13	12	11.3333	13	12.97	13.9	38	0	0	576	1	1	2	0	0	0	0	0
8530	36	2	2	24	1	3	3	1	1	1	1	1	0	2	2	4	13	0	3	1	1	13.3	90.8	1	90.8	13.3	36.501	1111	-0.37	-1.2	0.54	12.97	12	11.3333	13	12.97	13.9	38	0	0	1296	1	1	2	0	0	0	0	0
8530	60	2	2	24	1	3	3	1	1	1	1	1	0	2	2	4	13	0	3	1	1	17.1	103.5	1	103.5	17.1	62.5873	1905	-0.57	-1.44	0.46	13.9	12	11.3333	13	12.97	13.9	38	0	0	3600	1	1	2	0	0	0	0	0
8530	96	2	2	24	1	3	3	1	1	1	1	1	0	2	2	4	13	0	3	1	1	34.95	125.7	1	125.7	34.95	100.37	3055	1.63	-0.51	2.32		12	11.3333	13	12.97	13.9	38	0	0	9216	1	1	2	0	0	0	0	0
8532	7	2	1	36	2	1	3	2	1	1	1	1	0	3	3	4	24	0	3	2	2	8.7	66.5	1	66.5	8.7	7.85216	239	0.78	-0.86	1.7	11.3333	11.3333	11.6667	12.3333	12.97	12.97	36	0	0	49	2	1	2	0	0	0	0	0
8532	13	2	1	36	2	1	3	2	1	1	1	1	0	3	3	4	24	0	3	2	2	10	75	1	75	10	13.963	425	0.52	-0.5	1.1	11.6667	11.3333	11.6667	12.3333	12.97	12.97	36	0	0	169	2	1	2	0	0	0	0	0
8532	24	2	1	36	2	1	3	2	1	1	1	1	0	3	3	4	24	0	3	2	2	13.9	86.5	1	86.5	13.9	24.8706	757	1.38	0.01	1.92	12.3333	11.3333	11.6667	12.3333	12.97	12.97	36	0	0	576	2	1	2	0	0	0	0	0
8532	36	2	1	36	2	1	3	2	1	1	1	1	0	3	3	4	24	0	3	2	2	19.2	95	1	95	19.2	35.9097	1093	2.41	0	3.52	12.97	11.3333	11.6667	12.3333	12.97	12.97	36	0	0	1296	2	1	2	0	0	0	0	0
8532	60	2	1	36	2	1	3	2	1	1	1	1	0	3	3	4	24	0	3	2	2	25.3	110.15	1	110.15	25.3	61.5031	1872	2.08	0.06	2.81	12.97	11.3333	11.6667	12.3333	12.97	12.97	36	0	0	3600	2	1	2	0	0	0	0	0
8532	96	2	1	36	2	1	3	2	1	1	1	1	0	3	3	4	24	0	3	2	2	42.2	131.05	1	131.05	42.2	100.567	3061	2.55	0.38	2.84		11.3333	11.6667	12.3333	12.97	12.97	36	0	0	9216	2	1	2	0	0	0	0	0
8533	7	1	1	19	2	1	3	1	1	0	1	0	1	1	1	5	24	0	3	2	1	7.62	68	1	68	7.62	7.26078	221	-0.87	-0.71	-0.61	11.3333	11.3333	12	11.6667	12.5	11.58		0	0	49	2	1	1	0	0	0	0	0
8533	13	1	1	19	2	1	3	1	1	0	1	0	1	1	1	5	24	0	3	2	1	9.3	79	1	79	9.3	15.6386	476	-1.05	-0.32	-1.22	12	11.3333	12	11.6667	12.5	11.58		0	0	169	2	1	1	0	0	0	0	0
8533	24	1	1	19	2	1	3	1	1	0	1	0	1	1	1	5	24	0	3	2	1	10.6	84	1	84	10.6	24.2464	738	-1.23	-1.08	-0.83	11.6667	11.3333	12	11.6667	12.5	11.58		0	0	576	2	1	1	0	0	0	0	0
8533	36	1	1	19	2	1	3	1	1	0	1	0	1	1	1	5	24	0	3	2	1	14	94.5	1	94.5	14	40.1807	1223	-0.59	-1.09	0.15	12.5	11.3333	12	11.6667	12.5	11.58		0	0	1296	2	1	1	0	0	0	0	0
8533	60	1	1	19	2	1	3	1	1	0	1	0	1	1	1	5	24	0	3	2	1	18	110	1	110	18	61.8973	1884	-0.28	-0.16	-0.31	11.58	11.3333	12	11.6667	12.5	11.58		0	0	3600	2	1	1	0	0	0	0	0
8533	96	1	1	19	2	1	3	1	1	0	1	0	1	1	1	5	24	0	3	2	1			1									11.3333	12	11.6667	12.5	11.58		0	0	9216	2	1	1	0	0	0	0	0
8540	7	2	1	37	1	1	1	2	1	1	1	1	0	3	3	4	24	0	3	1	2	7.4	65.5	1	65.5	7.4	7.29363	222	-0.37	-0.96	0.23	12.3333	12.3333					38	0	1	49	1	1	2	0
8540	13	2	1	37	1	1	1	2	1	1	1	1	0	3	3	4	24	0	3	1	2	8.56	74	1	74	8.56	13.7659	419	-0.71	-0.79	-0.37		12.3333					38	0	1	169	1	1	2	0
8540	24	2	1	37	1	1	1	2	1	1	1	1	0	3	3	4	24	0	3	1	2	10.8	85.7	1	85.7	10.8	24.7721	754	-0.61	-0.21	-0.76		12.3333					38	0	1	576	1	1	2	0
8540	36	2	1	37	1	1	1	2	1	1	1	1	0	3	3	4	24	0	3	1	2	13.5	93.5	1	93.5	13.5	36.0739	1098	-0.21	-0.42	0.04		12.3333					38	0	1	1296	1	1	2	0
8540	60	2	1	37	1	1	1	2	1	1	1	1	0	3	3	4	24	0	3	1	2	19.1	111.8	1	111.8	19.1	62.2587	1895	0.23	0.32	0.03		12.3333					38	0	1	3600	1	1	2	0
8540	96	2	1	37	1	1	1	2	1	1	1	1	0	3	3	4	24	0	3	1	2			1									12.3333					38	0	1	9216	1	1	2	0
8554	7	2	1	19	2	3	3	1	1	1	1	0	0	3	2	4	9	0	2	2	1			1	78	8.8	17.0513	519	-1.08	-0.6	-1.04			12.3333	12.6667	12.5	12.97	41	0	0	49	2	1	2		0	0	0	0
8554	13	2	1	19	2	3	3	1	1	1	1	0	0	3	2	4	9	0	2	2	1	8.8	78	1	81.5	9.8	24.5092	746	-1.38	-1.43	-0.73	12.3333		12.3333	12.6667	12.5	12.97	41	0	0	169	2	1	2		0	0	0	0
8554	24	2	1	19	2	3	3	1	1	1	1	0	0	3	2	4	9	0	2	2	1	9.8	81.5	1	89.5	11.4	36.271	1104	-1.58	-1.5	-0.94	12.6667		12.3333	12.6667	12.5	12.97	41	0	0	576	2	1	2		0	0	0	0
8554	36	2	1	19	2	3	3	1	1	1	1	0	0	3	2	4	9	0	2	2	1	11.4	89.5	1	106.8	15.25	64.0329	1949	-1.52	-0.9	-1.42	12.5		12.3333	12.6667	12.5	12.97	41	0	0	1296	2	1	2		0	0	0	0
8554	60	2	1	19	2	3	3	1	1	1	1	0	0	3	2	4	9	0	2	2	1	15.25	106.8	1	129.65	23.45	109.667	3338	-1.27	-0.6	-1.38	12.97		12.3333	12.6667	12.5	12.97	41	0	0	3600	2	1	2		0	0	0	0
8554	96	2	1	19	2	3	3	1	1	1	1	0	0	3	2	4	9	0	2	2	1	23.45	129.65	1										12.3333	12.6667	12.5	12.97	41	0	0	9216	2	1	2		0	0	0	0
8565	7	1	2	18	2	3	2	1	1	1	1	0	0	1	1	4	24	0	3	0	1			1	74	8	14.3901	438	-2.18	-1.79	-1.58			13	13.3333	13.9		38	0	0	49	2	0	1		0	0	0
8565	13	1	2	18	2	3	2	1	1	1	1	0	0	1	1	4	24	0	3	0	1	8	74	1	81	8.9	28.386	864	-3.25	-2.93	-2.07	13		13	13.3333	13.9		38	0	0	169	2	0	1		0	0	0
8565	24	1	2	18	2	3	2	1	1	1	1	0	0	1	1	4	24	0	3	0	1	8.9	81	1	89.3	10	42.1191	1282	-3.48	-2.68	-2.66	13.3333		13	13.3333	13.9		38	0	0	576	2	0	1		0	0	0
8565	36	1	2	18	2	3	2	1	1	1	1	0	0	1	1	4	24	0	3	0	1	10	89.3	1								13.9		13	13.3333	13.9		38	0	0	1296	2	0	1		0	0	0
8565	60	1	2	18	2	3	2	1	1	1	1	0	0	1	1	4	24	0	3	0	1			1										13	13.3333	13.9		38	0	0	3600	2	0	1		0	0	0
8565	96	1	2	18	2	3	2	1	1	1	1	0	0	1	1	4	24	0	3	0	1			1										13	13.3333	13.9		38	0	0	9216	2	0	1		0	0	0
8576	7	1	1	25	1	1	3	1	1	1	1	0	1	2	3	1	7	0	2	2	1			1	76	9.5	15.6715	477	-0.87	-1.51	0.06			10.3333	11	12.97	11.58	39	0	0	49	1	1	2		1	0	0	0
8576	13	1	1	25	1	1	3	1	1	1	1	0	1	2	3	1	7	0	2	2	1	9.5	76	1	88	11.6	25.462	775	-0.61	-0.11	-0.83	10.3333		10.3333	11	12.97	11.58	39	0	0	169	1	1	2		1	0	0	0
8576	24	1	1	25	1	1	3	1	1	1	1	0	1	2	3	1	7	0	2	2	1	11.6	88	1	95	13.95	36.271	1104	-0.26	-0.34	-0.11	11		10.3333	11	12.97	11.58	39	0	0	576	1	1	2		1	0	0	0
8576	36	1	1	25	1	1	3	1	1	1	1	0	1	2	3	1	7	0	2	2	1	13.95	95	1	111.5	18.65	61.8645	1883	0	0.17	-0.21	12.97		10.3333	11	12.97	11.58	39	0	0	1296	1	1	2		1	0	0	0
8576	60	1	1	25	1	1	3	1	1	1	1	0	1	2	3	1	7	0	2	2	1	18.65	111.5	1	130.45	27	100.6	3062	0.15	0.2	0.01	11.58		10.3333	11	12.97	11.58	39	0	0	3600	1	1	2		1	0	0	0
8576	96	1	1	25	1	1	3	1	1	1	1	0	1	2	3	1	7	0	2	2	1	27	130.45	1										10.3333	11	12.97	11.58	39	0	0	9216	1	1	2		1	0	0	0
8595	7	2	1	18	2	1	3	2	1	1	1	1	0	3		4	6	0	1	2	2			1	71.5	8.3	14.0616	428	-1.03	-1.84	0.09			10.3333	11.6667	12.2	12.2	41	0	0	49	2	1	2		1	0	0	0
8595	13	2	1	18	2	1	3	2	1	1	1	1	0	3		4	6	0	1	2	2	8.3	71.5	1	83	11.1	25.6263	780	-0.51	-1.25	0.35	10.3333		10.3333	11.6667	12.2	12.2	41	0	0	169	2	1	2		1	0	0	0
8595	24	2	1	18	2	1	3	2	1	1	1	1	0	3		4	6	0	1	2	2	11.1	83	1	91.5	12.5	36.2053	1102	-0.83	-0.97	-0.36	11.6667		10.3333	11.6667	12.2	12.2	41	0	0	576	2	1	2		1	0	0	0
8595	36	2	1	18	2	1	3	2	1	1	1	1	0	3		4	6	0	1	2	2	12.5	91.5	1	107.65	17	62.7844	1911	-0.63	-0.6	-0.4	12.2		10.3333	11.6667	12.2	12.2	41	0	0	1296	2	1	2		1	0	0	0
8595	60	2	1	18	2	1	3	2	1	1	1	1	0	3		4	6	0	1	2	2	17	107.65	1	127.8	27	99.9754	3043	0.22	-0.12	0.38	12.2		10.3333	11.6667	12.2	12.2	41	0	0	3600	2	1	2		1	0	0	0
8595	96	2	1	18	2	1	3	2	1	1	1	1	0	3		4	6	0	1	2	2	27	127.8	1										10.3333	11.6667	12.2	12.2	41	0	0	9216	2	1	2		1	0	0	0
8605	7	2	1	30	2	3	3	1	1	1	1	0	0	3	2	4	14	0	3	2	1	8.4	69.5	1	69.5	8.4	7.12936	217	0.73	0.87	0.32	10	10	10.3333	11	10.8		39	0	0	49	2	1	2	1	1	0	1
8605	13	2	1	30	2	3	3	1	1	1	1	0	0	3	2	4	14	0	3	2	1	10.8	77.5	1	77.5	10.8	13.1745	401	1.28	0.79	1.16	10.3333	10	10.3333	11	10.8		39	0	0	169	2	1	2	1	1	0	1
8605	24	2	1	30	2	3	3	1	1	1	1	0	0	3	2	4	14	0	3	2	1	12.8	86	1	86	12.8	24.9692	760	0.73	-0.17	1.15	11	10	10.3333	11	10.8		39	0	0	576	2	1	2	1	1	0	1
8605	36	2	1	30	2	3	3	1	1	1	1	0	0	3	2	4	14	0	3	2	1	15.2	94.5	1	94.5	15.2	36.6324	1115	0.64	-0.26	1.15	10.8	10	10.3333	11	10.8		39	0	0	1296	2	1	2	1	1	0	1
8605	60	2	1	30	2	3	3	1	1	1	1	0	0	3	2	4	14	0	3	2	1	19.3	112.1	1	112.1	19.3	61.3717	1868	0.36	0.48	0.08		10	10.3333	11	10.8		39	0	0	3600	2	1	2	1	1	0	1
8605	96	2	1	30	2	3	3	1	1	1	1	0	0	3	2	4	14	0	3	2	1	30.15	135.7	1	135.7	30.15	101.618	3093	0.77	1.07	0.27		10	10.3333	11	10.8		39	0	0	9216	2	1	2	1	1	0	1
8606	7	2	1	24	2	1	3	2	1	1	1	1	1	3	3	1	24	0	3	2	1			1	76.5	9	16.3943	499	-0.78	-0.9	-0.36			10.6667	11.3333	12.5	13.27	40	0	0	49	2	1	2		1	0	0	0
8606	13	2	1	24	2	1	3	2	1	1	1	1	1	3	3	1	24	0	3	2	1	9	76.5	1	83.2	10.8	25.5606	778	-0.72	-1.17	-0.03	10.6667		10.6667	11.3333	12.5	13.27	40	0	0	169	2	1	2		1	0	0	0
8606	24	2	1	24	2	1	3	2	1	1	1	1	1	3	3	1	24	0	3	2	1	10.8	83.2	1	89	11.8	35.8439	1091	-1.26	-1.56	-0.39	11.3333		10.6667	11.3333	12.5	13.27	40	0	0	576	2	1	2		1	0	0	0
8606	36	2	1	24	2	1	3	2	1	1	1	1	1	3	3	1	24	0	3	2	1	11.8	89	1	103.5	15.9	61.0103	1857	-1	-1.28	-0.28	12.5		10.6667	11.3333	12.5	13.27	40	0	0	1296	2	1	2		1	0	0	0
8606	60	2	1	24	2	1	3	2	1	1	1	1	1	3	3	1	24	0	3	2	1	15.9	103.5	1	124.2	26.95	100.797	3068	0.16	-0.79	0.8	13.27		10.6667	11.3333	12.5	13.27	40	0	0	3600	2	1	2		1	0	0	0
8606	96	2	1	24	2	1	3	2	1	1	1	1	1	3	3	1	24	0	3	2	1	26.95	124.2	1										10.6667	11.3333	12.5	13.27	40	0	0	9216	2	1	2		1	0	0	0
8610	7	1	1	22	2	2	5	1	1	1	1	1	1	2	2	1	8	0	2	1	1	8.6	68	1	68	8.6	7.19507	219	0.26	-0.67	0.86	11.6667	11.6667	12.6667	12.6667	12.2	11.88	40	0	0	49	2	1	2	0	0	0	0	0
8610	13	1	1	22	2	2	5	1	1	1	1	1	1	2	2	1	8	0	2	1	1	10	77.5	1	77.5	10	13.963	425	-0.08	-0.21	0.07	12.6667	11.6667	12.6667	12.6667	12.2	11.88	40	0	0	169	2	1	2	0	0	0	0	0
8610	24	1	1	22	2	2	5	1	1	1	1	1	1	2	2	1	8	0	2	1	1	11.9	87	1	87	11.9	25.1335	765	-0.34	-0.35	-0.21	12.6667	11.6667	12.6667	12.6667	12.2	11.88	40	0	0	576	2	1	2	0	0	0	0	0
8610	36	1	1	22	2	2	5	1	1	1	1	1	1	2	2	1	8	0	2	1	1	13.5	90.5	1	90.5	13.5	36.0411	1097	-0.5	-1.51	0.69	12.2	11.6667	12.6667	12.6667	12.2	11.88	40	0	0	1296	2	1	2	0	0	0	0	0
8610	60	1	1	22	2	2	5	1	1	1	1	1	1	2	2	1	8	0	2	1	1	16.95	103.75	1	103.75	16.95	61.3388	1867	-0.71	-1.46	0.37	11.88	11.6667	12.6667	12.6667	12.2	11.88	40	0	0	3600	2	1	2	0	0	0	0	0
8610	96	1	1	22	2	2	5	1	1	1	1	1	1	2	2	1	8	0	2	1	1	22.75	119.45	1	119.45	22.75	101.224	3081	-1.1	-1.75	0.05		11.6667	12.6667	12.6667	12.2	11.88	40	0	0	9216	2	1	2	0	0	0	0	0
8620	7	1	1	22	1	2	3	1	1	1	1	1	0	3		4	5	0	1	2	1			1	71	7.8	13.3388	406	-2.21	-2.58	-0.92			10.6667	12.3333	11.88	12.2	39	0	0	49	1	1	2		1	0	0	0
8620	13	1	1	22	1	2	3	1	1	1	1	1	0	3		4	5	0	1	2	1	7.8	71	1	81	9.18	23.885	727	-2.44	-2.2	-1.57	10.6667		10.6667	12.3333	11.88	12.2	39	0	0	169	1	1	2		1	0	0	0
8620	24	1	1	22	1	2	3	1	1	1	1	1	0	3		4	5	0	1	2	1	9.18	81	1	89.5	11.85	35.8768	1092	-1.57	-1.76	-0.68	12.3333		10.6667	12.3333	11.88	12.2	39	0	0	576	1	1	2		1	0	0	0
8620	36	1	1	22	1	2	3	1	1	1	1	1	0	3		4	5	0	1	2	1	11.85	89.5	1	104	14.75	60.1232	1830	-1.64	-1.3	-1.29	11.88		10.6667	12.3333	11.88	12.2	39	0	0	1296	1	1	2		1	0	0	0
8620	60	1	1	22	1	2	3	1	1	1	1	1	0	3		4	5	0	1	2	1	14.75	104	1	123.9	22.1	101.322	3084	-1.33	-0.99	-1.08	12.2		10.6667	12.3333	11.88	12.2	39	0	0	3600	1	1	2		1	0	0	0
8620	96	1	1	22	1	2	3	1	1	1	1	1	0	3		4	5	0	1	2	1	22.1	123.9	1										10.6667	12.3333	11.88	12.2	39	0	0	9216	1	1	2		1	0	0	0
8632	7	2	2	21	2	1	1	1	1	0	0	0	0	2	2	4	12	0	2	0	1	7.1	67	1	67	7.1	7.68788	234	-0.84	-0.55	-0.72	11.3333	11.3333	11	13	12.2	12.97	40	0	1	49	2	0	2	0	0	0	0	0
8632	13	2	2	21	2	1	1	1	1	0	0	0	0	2	2	4	12	0	2	0	1	8	72	1	72	8	13.4374	409	-1.21	-1.41	-0.54	11	11.3333	11	13	12.2	12.97	40	0	1	169	2	0	2	0	0	0	0	0
8632	24	2	2	21	2	1	1	1	1	0	0	0	0	2	2	4	12	0	2	0	1	10.7	82	1	82	10.7	24.5749	748	-0.66	-1.3	0.18	13	11.3333	11	13	12.2	12.97	40	0	1	576	2	0	2	0	0	0	0	0
8632	36	2	2	21	2	1	1	1	1	0	0	0	0	2	2	4	12	0	2	0	1	12.8	90.2	1	90.2	12.8	36.4353	1109	-0.66	-1.35	0.26	12.2	11.3333	11	13	12.2	12.97	40	0	1	1296	2	0	2	0	0	0	0	0
8632	60	2	2	21	2	1	1	1	1	0	0	0	0	2	2	4	12	0	2	0	1	16.25	105	1	105	16.25	60.8788	1853	-0.84	-1.02	-0.37	12.97	11.3333	11	13	12.2	12.97	40	0	1	3600	2	0	2	0	0	0	0	0
8632	96	2	2	21	2	1	1	1	1	0	0	0	0	2	2	4	12	0	2	0	1	22.3	123.05	1	123.05	22.3	100.074	3046	-0.99	-0.93	-0.65		11.3333	11	13	12.2	12.97	40	0	1	9216	2	0	2	0	0	0	0	0
8638	7	1	2	20	2	3	5	1	1	1	1	0	0	2	3	4	14	0	3	1	1	7.6	67	1	67	7.6	7.06365	215	-0.82	-1.04	-0.28	11.3333	11.3333	12	11.6667	10.8	11.88	41	0	0	49	2	1	2	0	0	0	1	0
8638	13	1	2	20	2	3	5	1	1	1	1	0	0	2	3	4	14	0	3	1	1	9.2	76	1	76	9.2	14.423	439	-0.93	-1.01	-0.45	12	11.3333	12	11.6667	10.8	11.88	41	0	0	169	2	1	2	0	0	0	1	0
8638	24	1	2	20	2	3	5	1	1	1	1	0	0	2	3	4	14	0	3	1	1	10.3	83	1	83	10.3	24.3121	740	-1.49	-1.43	-0.89	11.6667	11.3333	12	11.6667	10.8	11.88	41	0	0	576	2	1	2	0	0	0	1	0
8638	36	1	2	20	2	3	5	1	1	1	1	0	0	2	3	4	14	0	3	1	1	12.9	89.5	1	89.5	12.9	35.8439	1091	-0.86	-1.75	0.4	10.8	11.3333	12	11.6667	10.8	11.88	41	0	0	1296	2	1	2	0	0	0	1	0
8638	60	1	2	20	2	3	5	1	1	1	1	0	0	2	3	4	14	0	3	1	1	15.9	104	1	104	15.9	59.9261	1824	-1.06	-1.28	-0.38	11.88	11.3333	12	11.6667	10.8	11.88	41	0	0	3600	2	1	2	0	0	0	1	0
8638	96	1	2	20	2	3	5	1	1	1	1	0	0	2	3	4	14	0	3	1	1	24.1	123	1	123	24.1	101.881	3101	-0.72	-1.18	0.03		11.3333	12	11.6667	10.8	11.88	41	0	0	9216	2	1	2	0	0	0	1	0
8641	7	2	1	17	2	2	2	1	1	0	1	0	0	2	2	4	7	0	2	0	1	6.6	69	1	69	6.6	9.52772	290	-1.98	-0.76	-2.14	11.3333	11.3333	10.3333	11.3333	11.25	10.8		0	1	49	2	0	2	0	1	0	0	1
8641	13	2	1	17	2	2	2	1	1	0	1	0	0	2	2	4	7	0	2	0	1	7.4	71.5	1	71.5	7.4	12.9774	395	-1.78	-1.4	-1.34	10.3333	11.3333	10.3333	11.3333	11.25	10.8		0	1	169	2	0	2	0	1	0	0	1
8641	24	2	1	17	2	2	2	1	1	0	1	0	0	2	2	4	7	0	2	0	1	10.15	81.5	1	81.5	10.15	24.7064	752	-1.12	-1.48	-0.3	11.3333	11.3333	10.3333	11.3333	11.25	10.8		0	1	576	2	0	2	0	1	0	0	1
8641	36	2	1	17	2	2	2	1	1	0	1	0	0	2	2	4	7	0	2	0	1	11.9	86.8	1	86.8	11.9	36.2053	1102	-1.23	-2.2	0.3	11.25	11.3333	10.3333	11.3333	11.25	10.8		0	1	1296	2	0	2	0	1	0	0	1
8641	60	2	1	17	2	2	2	1	1	0	1	0	0	2	2	4	7	0	2	0	1	16.3	103.7	1	103.7	16.3	61.2074	1863	-0.83	-1.26	-0.06	10.8	11.3333	10.3333	11.3333	11.25	10.8		0	1	3600	2	0	2	0	1	0	0	1
8641	96	2	1	17	2	2	2	1	1	0	1	0	0	2	2	4	7	0	2	0	1	22.1	123	1	123	22.1	101.979	3104	-1.17	-1.09	-0.76		11.3333	10.3333	11.3333	11.25	10.8		0	1	9216	2	0	2	0	1	0	0	1
8643	7	2	1	23	1	1	3	1	1	1	1	1	1	2	2	1	14	12	3	1	1			1	73	8.4	13.5359	412	-0.83	-1.07	-0.29			11.3333	13.3333	12.2	12.5	38	0	0	49	1	1	2		0	0	0	0
8643	13	2	1	23	1	1	3	1	1	1	1	1	1	2	2	1	14	12	3	1	1	8.4	73	1	80.5	10.68	25.0349	762	-0.74	-1.87	0.6	11.3333		11.3333	13.3333	12.2	12.5	38	0	0	169	1	1	2		0	0	0	0
8643	24	2	1	23	1	1	3	1	1	1	1	1	1	2	2	1	14	12	3	1	1	10.68	80.5	1	91	13.1	36.1396	1100	-0.45	-1.09	0.32	13.3333		11.3333	13.3333	12.2	12.5	38	0	0	576	1	1	2		0	0	0	0
8643	36	2	1	23	1	1	3	1	1	1	1	1	1	2	2	1	14	12	3	1	1	13.1	91	1	107.2	17.45	61.1745	1862	-0.33	-0.52	-0.04	12.2		11.3333	13.3333	12.2	12.5	38	0	0	1296	1	1	2		0	0	0	0
8643	60	2	1	23	1	1	3	1	1	1	1	1	1	2	2	1	14	12	3	1	1	17.45	107.2	1	127	27.7	102.472	3119	0.23	-0.46	0.63	12.5		11.3333	13.3333	12.2	12.5	38	0	0	3600	1	1	2		0	0	0	0
8643	96	2	1	23	1	1	3	1	1	1	1	1	1	2	2	1	14	12	3	1	1	27.7	127	1										11.3333	13.3333	12.2	12.5	38	0	0	9216	1	1	2		0	0	0	0
8650	7	1	1	38	1	1	3	2	1	1	1	1	1	2	2	1	10	0	2	2	1			1	82	12.1	13.8973	423	1.68	1.64	1.02			12		12.5	11.58	39	0	0	49	1	1	2		0		0	0
8650	13	1	1	38	1	1	3	2	1	1	1	1	1	2	2	1	10	0	2	2	1	12.1	82	1	95	17.5	28.8789	879	2.46	1.17	2.47	12		12		12.5	11.58	39	0	0	169	1	1	2		0		0	0
8650	24	1	1	38	1	1	3	2	1	1	1	1	1	2	2	1	10	0	2	2	1	17.5	95	1	101	18.05	36.2053	1102	1.86	1.29	1.56			12		12.5	11.58	39	0	0	576	1	1	2		0		0	0
8650	36	1	1	38	1	1	3	2	1	1	1	1	1	2	2	1	10	0	2	2	1	18.05	101	1	117.25	23.8	61.0103	1857	1.89	1.52	1.43	12.5		12		12.5	11.58	39	0	0	1296	1	1	2		0		0	0
8650	60	1	1	38	1	1	3	2	1	1	1	1	1	2	2	1	10	0	2	2	1	23.8	117.25	1	140.3	35.55	102.012	3105	1.78	1.78	1.19	11.58		12		12.5	11.58	39	0	0	3600	1	1	2		0		0	0
8650	96	1	1	38	1	1	3	2	1	1	1	1	1	2	2	1	10	0	2	2	1	35.55	140.3	1										12		12.5	11.58	39	0	0	9216	1	1	2		0		0	0
8655	7	2	1	17	2	2	3	2	1	1	1	1	1	3	3	1	12	0	2	2	1			1	74.3	8.2	13.4702	410	-1.01	-0.55	-0.99			13	12.3333		13.6	39	0	0	49	2	1	2		0	0		0
8655	13	2	1	17	2	2	3	2	1	1	1	1	1	3	3	1	12	0	2	2	1	8.2	74.3	1	84.8	10.9	25.5934	779	-0.65	-0.7	-0.38	13		13	12.3333		13.6	39	0	0	169	2	1	2		0	0		0
8655	24	2	1	17	2	2	3	2	1	1	1	1	1	3	3	1	12	0	2	2	1	10.9	84.8	1	90.5	12.35	35.9425	1094	-0.9	-1.19	-0.25	12.3333		13	12.3333		13.6	39	0	0	576	2	1	2		0	0		0
8655	36	2	1	17	2	2	3	2	1	1	1	1	1	3	3	1	12	0	2	2	1	12.35	90.5	1	104.5	16	61.1745	1862	-0.96	-1.09	-0.42			13	12.3333		13.6	39	0	0	1296	2	1	2		0	0		0
8655	60	2	1	17	2	2	3	2	1	1	1	1	1	3	3	1	12	0	2	2	1	16	104.5	1	123.45	23.2	102.242	3112	-0.87	-1.03	-0.38	13.6		13	12.3333		13.6	39	0	0	3600	2	1	2		0	0		0
8655	96	2	1	17	2	2	3	2	1	1	1	1	1	3	3	1	12	0	2	2	1	23.2	123.45	1										13	12.3333		13.6	39	0	0	9216	2	1	2		0	0		0
8657	7	1	2	27	2	1	3	1	1	0	1	0	0	1	2	2	7	0	2	0	1	9.6	71	2	71	9.6	7.88501	240	1.04	0.26	1.18	10.6667	10.6667	10.3333	13	12.97	12.5		0	0	49	2	0	1	1	1	0	0	0
8657	13	1	2	27	2	1	3	1	1	0	1	0	0	1	2	2	7	0	2	0	1	10.1	80	2	80	10.1	14.193	432	-0.03	0.7	-0.59	10.3333	10.6667	10.3333	13	12.97	12.5		0	0	169	2	0	1	1	1	0	0	0
8657	24	1	2	27	2	1	3	1	1	0	1	0	0	1	2	2	7	0	2	0	1	10.5	81.9	2	81.9	10.5	24.6407	750	-1.37	-1.86	-0.28	13	10.6667	10.3333	13	12.97	12.5		0	0	576	2	0	1	1	1	0	0	0
8657	36	1	2	27	2	1	3	1	1	0	1	0	0	1	2	2	7	0	2	0	1	12.9	92.5	2	92.5	12.9	35.9097	1093	-0.87	-0.95	-0.43	12.97	10.6667	10.3333	13	12.97	12.5		0	0	1296	2	0	1	1	1	0	0	0
8657	60	1	2	27	2	1	3	1	1	0	1	0	0	1	2	2	7	0	2	0	1	16.8	107.75	2	107.75	16.8	60.8788	1853	-0.71	-0.58	-0.56	12.5	10.6667	10.3333	13	12.97	12.5		0	0	3600	2	0	1	1	1	0	0	0
8657	96	1	2	27	2	1	3	1	1	0	1	0	0	1	2	2	7	0	2	0	1	24.45	127.75	2	127.75	24.45	101.947	3103	-0.62	-0.37	-0.63		10.6667	10.3333	13	12.97	12.5		0	0	9216	2	0	1	1	1	0	0	0
8662	7	2	2	20	1	3	3	1	1	1	1	0	0	2		4	12	2	2	1	2			2	74	9	13.2074	402	-0.19	-0.55	0.16			12		12.5		40	0	0	49	1	1	2		0		0
8662	13	2	2	20	1	3	3	1	1	1	1	0	0	2		4	12	2	2	1	2	9	74	2	82.5	10.4	26.1848	797	-1.13	-1.53	-0.27	12		12		12.5		40	0	0	169	1	1	2		0		0
8662	24	2	2	20	1	3	3	1	1	1	1	0	0	2		4	12	2	2	1	2	10.4	82.5	2	88.2	11.45	36.1396	1100	-1.53	-1.82	-0.53			12		12.5		40	0	0	576	1	1	2		0		0
8662	36	2	2	20	1	3	3	1	1	1	1	0	0	2		4	12	2	2	1	2	11.45	88.2	2	126	25.55	110.653	3368	-0.77	-1.27	-0.06	12.5		12		12.5		40	0	0	1296	1	1	2		0		0
8662	60	2	2	20	1	3	3	1	1	1	1	0	0	2		4	12	2	2	1	2			2										12		12.5		40	0	0	3600	1	1	2		0		0
8662	96	2	2	20	1	3	3	1	1	1	1	0	0	2		4	12	2	2	1	2	25.55	126	2										12		12.5		40	0	0	9216	1	1	2		0		0
8665	7	1	2	21	2	3	1	1	1	1	1	0	0	1	2	4	14	0	3	0	1			1	75	9.8	14.0616	428	-0.28	-1.26	0.64			10.6667	12.6667	11.58	12.5	38	0	0	49	2	0	1		1	0	0	0
8665	13	1	2	21	2	3	1	1	1	1	1	0	0	1	2	4	14	0	3	0	1	9.8	75	1	86.6	11.5	24.9035	758	-0.61	-0.41	-0.54	10.6667		10.6667	12.6667	11.58	12.5	38	0	0	169	2	0	1		1	0	0	0
8665	24	1	2	21	2	3	1	1	1	1	1	0	0	1	2	4	14	0	3	0	1	11.5	86.6	1	93.5	12.8	36.0739	1098	-0.95	-0.71	-0.8	12.6667		10.6667	12.6667	11.58	12.5	38	0	0	576	2	0	1		1	0	0	0
8665	36	1	2	21	2	3	1	1	1	1	1	0	0	1	2	4	14	0	3	0	1	12.8	93.5	1	110.2	17.7	60.7803	1850	-0.31	-0.04	-0.48	11.58		10.6667	12.6667	11.58	12.5	38	0	0	1296	2	0	1		1	0	0	0
8665	60	1	2	21	2	3	1	1	1	1	1	0	0	1	2	4	14	0	3	0	1	17.7	110.2	1	132	35.7	101.782	3098	1.81	0.37	2.15	12.5		10.6667	12.6667	11.58	12.5	38	0	0	3600	2	0	1		1	0	0	0
8665	96	1	2	21	2	3	1	1	1	1	1	0	0	1	2	4	14	0	3	0	1	35.7	132	1										10.6667	12.6667	11.58	12.5	38	0	0	9216	2	0	1		1	0	0	0
8666	7	1	1	18	2	2	3	1	1	0	1	1	0	1	2	2	11	0	2	2	1			2	78.4	10.6	16.4271	500	-0.01	-0.87	0.71			12					0	0	49	2	1	1		0
8666	13	1	1	18	2	2	3	1	1	0	1	1	0	1	2	2	11	0	2	2	1	10.6	78.4	2	87.5	12	27.2361	829	-0.55	-0.71	-0.18	12		12					0	0	169	2	1	1		0
8666	24	1	1	18	2	2	3	1	1	0	1	1	0	1	2	2	11	0	2	2	1	12	87.5	2										12					0	0	576	2	1	1		0
8666	36	1	1	18	2	2	3	1	1	0	1	1	0	1	2	2	11	0	2	2	1			2										12					0	0	1296	2	1	1		0
8666	60	1	1	18	2	2	3	1	1	0	1	1	0	1	2	2	11	0	2	2	1			2										12					0	0	3600	2	1	1		0
8666	96	1	1	18	2	2	3	1	1	0	1	1	0	1	2	2	11	0	2	2	1			2										12					0	0	9216	2	1	1		0
8669	7	1	1	20	2	1	3	1	1	1	1	1	1	3	3	1	9	0	2	1	1			1	75	9	15.2115	463	-1.27	-1.72	-0.33			11.6667	12	12.5	12.5	40	0	0	49	2	1	2		0	0	0	0
8669	13	1	1	20	2	1	3	1	1	1	1	1	1	3	3	1	9	0	2	1	1	9	75	1	79.5	12.4	25.1992	767	0.01	-2.76	2.49	11.6667		11.6667	12	12.5	12.5	40	0	0	169	2	1	2		0	0	0	0
8669	24	1	1	20	2	1	3	1	1	1	1	1	1	3	3	1	9	0	2	1	1	12.4	79.5	1	89.5	15	36.3696	1107	0.33	-1.83	2.25	12		11.6667	12	12.5	12.5	40	0	0	576	2	1	2		0	0	0	0
8669	36	1	1	20	2	1	3	1	1	1	1	1	1	3	3	1	9	0	2	1	1	15	89.5	1	103.65	18.6	61.076	1859	0.03	-1.45	1.43	12.5		11.6667	12	12.5	12.5	40	0	0	1296	2	1	2		0	0	0	0
8669	60	1	1	20	2	1	3	1	1	1	1	1	1	3	3	1	9	0	2	1	1	18.6	103.65	1	124.6	27.35	102.965	3134	0.1	-0.98	0.96	12.5		11.6667	12	12.5	12.5	40	0	0	3600	2	1	2		0	0	0	0
8669	96	1	1	20	2	1	3	1	1	1	1	1	1	3	3	1	9	0	2	1	1	27.35	124.6	1										11.6667	12	12.5	12.5	40	0	0	9216	2	1	2		0	0	0	0
8673	7	1	1	31	1	1	4	1	1	0	1	0	1	1	2	1	12	16	2	0	1			1	76	8.8	15.7372	479	-1.57	-1.53	-0.92			11.3333	11	12.2	12.2		0	0	49	1	0	1		0	0	0	0
8673	13	1	1	31	1	1	4	1	1	0	1	0	1	1	2	1	12	16	2	0	1	8.8	76	1	84.5	11.3	28.5503	869	-1.22	-1.91	-0.02	11.3333		11.3333	11	12.2	12.2		0	0	169	1	0	1		0	0	0	0
8673	24	1	1	31	1	1	4	1	1	0	1	0	1	1	2	1	12	16	2	0	1	11.3	84.5	1	91	12.1	36.4025	1108	-1.45	-1.43	-0.82	11		11.3333	11	12.2	12.2		0	0	576	1	0	1		0	0	0	0
8673	36	1	1	31	1	1	4	1	1	0	1	0	1	1	2	1	12	16	2	0	1	12.1	91	1	103.9	15.1	60.9446	1855	-1.52	-1.41	-0.97	12.2		11.3333	11	12.2	12.2		0	0	1296	1	0	1		0	0	0	0
8673	60	1	1	31	1	1	4	1	1	0	1	0	1	1	2	1	12	16	2	0	1	15.1	103.9	1	126.1	22.85	101.848	3100	-1.11	-0.65	-1.11	12.2		11.3333	11	12.2	12.2		0	0	3600	1	0	1		0	0	0	0
8673	96	1	1	31	1	1	4	1	1	0	1	0	1	1	2	1	12	16	2	0	1	22.85	126.1	1										11.3333	11	12.2	12.2		0	0	9216	1	0	1		0	0	0	0
8674	7	2	1	38	2	1	3	1	1	1	1	1	1	2	2	1	9	0	2	2	1			1	73	9.8	13.306	405	0.48	-0.97	1.42			11.6667	12	13.27	12.5	39	0	0	49	2	1	2		0	0	0	0
8674	13	2	1	38	2	1	3	1	1	1	1	1	1	2	2	1	9	0	2	2	1	9.8	73	1	84.2	12.95	24.3121	740	0.91	-0.55	1.73	11.6667		11.6667	12	13.27	12.5	39	0	0	169	2	1	2		0	0	0	0
8674	24	2	1	38	2	1	3	1	1	1	1	1	1	2	2	1	9	0	2	2	1	12.95	84.2	1	93.5	18.6	35.9425	1094	2.18	-0.4	3.52	12		11.6667	12	13.27	12.5	39	0	0	576	2	1	2		0	0	0	0
8674	36	2	1	38	2	1	3	1	1	1	1	1	1	2	2	1	9	0	2	2	1	18.6	93.5	1	111.55	35.4	60.4846	1841	4.22	0.39		13.27		11.6667	12	13.27	12.5	39	0	0	1296	2	1	2		0	0	0	0
8674	60	2	1	38	2	1	3	1	1	1	1	1	1	2	2	1	9	0	2	2	1	35.4	111.55	1	136.05	66.7	103.754	3158	4.91	0.95		12.5		11.6667	12	13.27	12.5	39	0	0	3600	2	1	2		0	0	0	0
8674	96	2	1	38	2	1	3	1	1	1	1	1	1	2	2	1	9	0	2	2	1	66.7	136.05	1										11.6667	12	13.27	12.5	39	0	0	9216	2	1	2		0	0	0	0
8691	7	1	2	20	1	1	2	1	1	0	0	0	0	2	2	4	12	0	2	0	1			2	71	7.3	15.0144	457	-3.11	-3.22	-1.65			10			12.2		0	0	49	1	0	2		1			0
8691	13	1	2	20	1	1	2	1	1	0	0	0	0	2	2	4	12	0	2	0	1	7.3	71	2	78	10.4	25.3634	772	-1.55	-3.27	0.86	10		10			12.2		0	0	169	1	0	2		1			0
8691	24	1	2	20	1	1	2	1	1	0	0	0	0	2	2	4	12	0	2	0	1	10.4	78	2	88	12.3	37.0595	1128	-1.37	-2.34	0.25			10			12.2		0	0	576	1	0	2		1			0
8691	36	1	2	20	1	1	2	1	1	0	0	0	0	2	2	4	12	0	2	0	1	12.3	88	2	102.5	18.35	60.7803	1850	-0.05	-1.69	1.52			10			12.2		0	0	1296	1	0	2		1			0
8691	60	1	2	20	1	1	2	1	1	0	0	0	0	2	2	4	12	0	2	0	1	18.35	102.5	2								12.2		10			12.2		0	0	3600	1	0	2		1			0
8691	96	1	2	20	1	1	2	1	1	0	0	0	0	2	2	4	12	0	2	0	1			2										10			12.2		0	0	9216	1	0	2		1			0
8699	7	1	1	21	2	1	3	1	1	1	1	0	1	3	3	1	12	0	2	2	1	8	68	1	68	8	7.78645	237	-0.61	-1.05	0.01	11.6667	11.6667	10.6667	11.3333	11.58	12.2	39	0	0	49	2	1	2	0	1	0	0	0
8699	13	1	1	21	2	1	3	1	1	1	1	0	1	3	3	1	12	0	2	2	1	9.1	74	1	74	9.1	14.3244	436	-1.01	-1.77	0.08	10.6667	11.6667	10.6667	11.3333	11.58	12.2	39	0	0	169	2	1	2	0	1	0	0	0
8699	24	1	1	21	2	1	3	1	1	1	1	0	1	3	3	1	12	0	2	2	1	11	83.1	1	83.1	11	24.3778	742	-0.92	-1.41	-0.06	11.3333	11.6667	10.6667	11.3333	11.58	12.2	39	0	0	576	2	1	2	0	1	0	0	0
8699	36	1	1	21	2	1	3	1	1	1	1	0	1	3	3	1	12	0	2	2	1	13	91	1	91	13	36.5667	1113	-0.87	-1.46	0.09	11.58	11.6667	10.6667	11.3333	11.58	12.2	39	0	0	1296	2	1	2	0	1	0	0	0
8699	60	1	1	21	2	1	3	1	1	1	1	0	1	3	3	1	12	0	2	2	1	18.1	106.55	1	106.55	18.1	60.4846	1841	-0.13	-0.79	0.55	12.2	11.6667	10.6667	11.3333	11.58	12.2	39	0	0	3600	2	1	2	0	1	0	0	0
8699	96	1	1	21	2	1	3	1	1	1	1	0	1	3	3	1	12	0	2	2	1	32.25	129.5	1	129.5	32.25	101.257	3082	1.25	-0.02	1.71		11.6667	10.6667	11.3333	11.58	12.2	39	0	0	9216	2	1	2	0	1	0	0	0
8705	7	2	1	23	2	1	3	1	1	1	1	1	1	3	3	1	12	0	2	1	2	10.2	76	1	76	10.2	10.5791	322	1.35	1.51	0.73	10.6667	10.6667	10	11.6667	12.2	12.2	41	0	0	49	2	1	2	1	1	0	0	0
8705	13	2	1	23	2	1	3	1	1	1	1	1	1	3	3	1	12	0	2	1	2	11.1	78	1	78	11.1	13.7988	420	1.37	0.69	1.37	10	10.6667	10	11.6667	12.2	12.2	41	0	0	169	2	1	2	1	1	0	0	0
8705	24	2	1	23	2	1	3	1	1	1	1	1	1	3	3	1	12	0	2	1	2	13	89.3	1	89.3	13	25.8234	786	0.73	0.6	0.49	11.6667	10.6667	10	11.6667	12.2	12.2	41	0	0	576	2	1	2	1	1	0	0	0
8705	36	2	1	23	2	1	3	1	1	1	1	1	1	3	3	1	12	0	2	1	2	15.75	99.5	1	99.5	15.75	37.2238	1133	0.85	0.93	0.39	12.2	10.6667	10	11.6667	12.2	12.2	41	0	0	1296	2	1	2	1	1	0	0	0
8705	60	2	1	23	2	1	3	1	1	1	1	1	1	3	3	1	12	0	2	1	2	18.8	112.2	1	112.2	18.8	60.6489	1846	0.17	0.51	-0.23	12.2	10.6667	10	11.6667	12.2	12.2	41	0	0	3600	2	1	2	1	1	0	0	0
8705	96	2	1	23	2	1	3	1	1	1	1	1	1	3	3	1	12	0	2	1	2	26.7	129.45	1	129.45	26.7	101.749	3097	0.05	0.01	0.04		10.6667	10	11.6667	12.2	12.2	41	0	0	9216	2	1	2	1	1	0	0	0
8706	7	2	1	17	2	1	2	1	1	1	0	0	0	1	1	4	18	0	3	0	1			1	75	9.4	13.6016	414	0.09	-0.35	0.38			11.3333	11.3333	12.97	12.97		0	0	49	2	0	1		0	0	0	0
8706	13	2	1	17	2	1	2	1	1	1	0	0	0	1	1	4	18	0	3	0	1	9.4	75	1	85	11	24.3778	742	-0.4	-0.32	-0.35	11.3333		11.3333	11.3333	12.97	12.97		0	0	169	2	0	1		0	0	0	0
8706	24	2	1	17	2	1	2	1	1	1	0	0	0	1	1	4	18	0	3	0	1	11	85	1	93	13.45	36.4025	1108	-0.27	-0.61	0.12	11.3333		11.3333	11.3333	12.97	12.97		0	0	576	2	0	1		0	0	0	0
8706	36	2	1	17	2	1	2	1	1	1	0	0	0	1	1	4	18	0	3	0	1	13.45	93	1	107.35	17.1	60.2218	1833	-0.45	-0.46	-0.3	12.97		11.3333	11.3333	12.97	12.97		0	0	1296	2	0	1		0	0	0	0
8706	60	2	1	17	2	1	2	1	1	1	0	0	0	1	1	4	18	0	3	0	1	17.1	107.35	1	128.3	25.45	102.308	3114	-0.28	-0.23	-0.24	12.97		11.3333	11.3333	12.97	12.97		0	0	3600	2	0	1		0	0	0	0
8706	96	2	1	17	2	1	2	1	1	1	0	0	0	1	1	4	18	0	3	0	1	25.45	128.3	1										11.3333	11.3333	12.97	12.97		0	0	9216	2	0	1		0	0	0	0
8714	7	1	1	21	2	3	3	1	1	1	1	1	0	2	1	4	9	0	2	1	1			1	72.5	7.4	15.1458	461	-3.02	-2.68	-2.02			11.6667	11.6667	12.2	12.97	38	0	0	49	2	1	2		0	0	0	0
8714	13	1	1	21	2	3	3	1	1	1	1	1	0	2	1	4	9	0	2	1	1	7.4	72.5	1	82	8.8	25.1992	767	-2.99	-1.96	-2.71	11.6667		11.6667	11.6667	12.2	12.97	38	0	0	169	2	1	2		0	0	0	0
8714	24	1	1	21	2	3	3	1	1	1	1	1	0	2	1	4	9	0	2	1	1	8.8	82	1	88	10	36.9281	1124	-3.09	-2.32	-2.42	11.6667		11.6667	11.6667	12.2	12.97	38	0	0	576	2	1	2		0	0	0	0
8714	36	1	1	21	2	3	3	1	1	1	1	1	0	2	1	4	9	0	2	1	1	10	88	1	101.95	12.7	61.1088	1860	-3.02	-1.82	-2.88	12.2		11.6667	11.6667	12.2	12.97	38	0	0	1296	2	1	2		0	0	0	0
8714	60	1	1	21	2	3	3	1	1	1	1	1	0	2	1	4	9	0	2	1	1	12.7	101.95	1	123.95	21.1	102.604	3123	-1.76	-1.07	-1.68	12.97		11.6667	11.6667	12.2	12.97	38	0	0	3600	2	1	2		0	0	0	0
8714	96	1	1	21	2	3	3	1	1	1	1	1	0	2	1	4	9	0	2	1	1	21.1	123.95	1										11.6667	11.6667	12.2	12.97	38	0	0	9216	2	1	2		0	0	0	0
8725	7	1	2	22	1	2	1	1	1	0	1	0	0	2	2	4	12	0	2	0	1	9.3	69.5	1	69.5	9.3	6.96509	212	1.07	0.18	1.27	12.6667	12.6667	10.3333	13.3333	12.5	12.2	39	0	0	49	1	0	2	0	1	0	0	0
8725	13	1	2	22	1	2	1	1	1	0	1	0	0	2	2	4	12	0	2	0	1	10.5	77	1	77	10.5	13.2731	404	0.5	-0.09	0.77	10.3333	12.6667	10.3333	13.3333	12.5	12.2	39	0	0	169	1	0	2	0	1	0	0	0
8725	24	1	2	22	1	2	1	1	1	0	1	0	0	2	2	4	12	0	2	0	1	13	87.6	1	87.6	13	23.9836	730	0.59	-0.07	0.93	13.3333	12.6667	10.3333	13.3333	12.5	12.2	39	0	0	576	1	0	2	0	1	0	0	0
8725	36	1	2	22	1	2	1	1	1	0	1	0	0	2	2	4	12	0	2	0	1	16.5	97.8	1	97.8	16.5	36.271	1104	1.12	0.41	1.26	12.5	12.6667	10.3333	13.3333	12.5	12.2	39	0	0	1296	1	0	2	0	1	0	0	0
8725	60	1	2	22	1	2	1	1	1	0	1	0	0	2	2	4	12	0	2	0	1	22	113.5	1	113.5	22	60.5832	1844	1.29	0.69	1.29	12.2	12.6667	10.3333	13.3333	12.5	12.2	39	0	0	3600	1	0	2	0	1	0	0	0
8725	96	1	2	22	1	2	1	1	1	0	1	0	0	2	2	4	12	0	2	0	1	37.7	138.1	1	138.1	37.7	102.768	3128	2.06	1.34	1.88		12.6667	10.3333	13.3333	12.5	12.2	39	0	0	9216	1	0	2	0	1	0	0	0
8737	7	1	1	19	2	3	3	1	1	1	1	1	1	2	2	1	11	0	2	2	1			1	72	9.3	14.4887	441	-0.84	-2.63	1.03			12.3333	12.3333	13.9		39	0	0	49	2	1	2		0	0	0
8737	13	1	1	19	2	3	3	1	1	1	1	1	1	2	2	1	11	0	2	2	1	9.3	72	1	78.7	11.2	24.4435	744	-0.78	-2.85	1.51	12.3333		12.3333	12.3333	13.9		39	0	0	169	2	1	2		0	0	0
8737	24	1	1	19	2	3	3	1	1	1	1	1	1	2	2	1	11	0	2	2	1	11.2	78.7	1	88	14.6	36.4025	1108	0.11	-2.24	2.33	12.3333		12.3333	12.3333	13.9		39	0	0	576	2	1	2		0	0	0
8737	36	1	1	19	2	3	3	1	1	1	1	1	1	2	2	1	11	0	2	2	1	14.6	88	1	126.75	28.35	106.908	3254	0.12	-0.89	0.9	13.9		12.3333	12.3333	13.9		39	0	0	1296	2	1	2		0	0	0
8737	60	1	1	19	2	3	3	1	1	1	1	1	1	2	2	1	11	0	2	2	1			1										12.3333	12.3333	13.9		39	0	0	3600	2	1	2		0	0	0
8737	96	1	1	19	2	3	3	1	1	1	1	1	1	2	2	1	11	0	2	2	1	28.35	126.75	1										12.3333	12.3333	13.9		39	0	0	9216	2	1	2		0	0	0
8740	7	1	1	20	2	2	3	2	1	0	1	0	1	3	3	1	7	0	2	0	2	8.2	67.5	1	67.5	8.2	6.93224	211	-0.08	-0.72	0.46	11.6667	11.6667	12.3333	13	13.27	13.9	38	0	0	49	2	0	2	0	0	0	0	0
8740	13	1	1	20	2	2	3	2	1	0	1	0	1	3	3	1	7	0	2	0	2	8.9	74.5	1	74.5	8.9	13.2731	404	-1	-1.12	-0.47	12.3333	11.6667	12.3333	13	13.27	13.9	38	0	0	169	2	0	2	0	0	0	0	0
8740	24	1	1	20	2	2	3	2	1	0	1	0	1	3	3	1	7	0	2	0	2	11.85	86	1	86	11.85	28.7474	875	-0.84	-1.5	0.15	13	11.6667	12.3333	13	13.27	13.9	38	0	0	576	2	0	2	0	0	0	0	0
8740	36	1	1	20	2	2	3	2	1	0	1	0	1	3	3	1	7	0	2	0	2	13.75	93	1	93	13.75	42.9733	1308	-0.97	-1.86	0.37	13.27	11.6667	12.3333	13	13.27	13.9	38	0	0	1296	2	0	2	0	0	0	0	0
8740	60	1	1	20	2	2	3	2	1	0	1	0	1	3	3	1	7	0	2	0	2	17.3	106.6	1	106.6	17.3	68.0082	2070	-1.02	-1.53	-0.04	13.9	11.6667	12.3333	13	13.27	13.9	38	0	0	3600	2	0	2	0	0	0	0	0
8740	96	1	1	20	2	2	3	2	1	0	1	0	1	3	3	1	7	0	2	0	2			1									11.6667	12.3333	13	13.27	13.9	38	0	0	9216	2	0	2	0	0	0	0	0
8746	7	1	1	27	2	1	3	2	1	1	1	1	1	3	3	1	18	0	3	2	2			2	72	8.7	13.9302	424	-1.34	-2.41	0.16			12.3333	13	13.27	13.9	39	0	0	49	2	1	2		0	0	0	0
8746	13	1	1	27	2	1	3	2	1	1	1	1	1	3	3	1	18	0	3	2	2	8.7	72	2	84	11.5	24.8378	756	-0.6	-1.23	0.25	12.3333		12.3333	13	13.27	13.9	39	0	0	169	2	1	2		0	0	0	0
8746	24	1	1	27	2	1	3	2	1	1	1	1	1	3	3	1	18	0	3	2	2	11.5	84	2	92.6	12.8	36.5667	1113	-1	-1.03	-0.54	13		12.3333	13	13.27	13.9	39	0	0	576	2	1	2		0	0	0	0
8746	36	1	1	27	2	1	3	2	1	1	1	1	1	3	3	1	18	0	3	2	2	12.8	92.6	2	106.6	17.4	60.4189	1839	-0.42	-0.77	0.09	13.27		12.3333	13	13.27	13.9	39	0	0	1296	2	1	2		0	0	0	0
8746	60	1	1	27	2	1	3	2	1	1	1	1	1	3	3	1	18	0	3	2	2	17.4	106.6	2	131.9	33.7	107.795	3281	1.14	-0.1	1.62	13.9		12.3333	13	13.27	13.9	39	0	0	3600	2	1	2		0	0	0	0
8746	96	1	1	27	2	1	3	2	1	1	1	1	1	3	3	1	18	0	3	2	2	33.7	131.9	2										12.3333	13	13.27	13.9	39	0	0	9216	2	1	2		0	0	0	0
8748	7	2	1	30	1	1	2	1	1	0	1	0	1	2		10	18	21	3	0	2	7.9	66	1	66	7.9	8.87064	270	-0.3	-1.65	0.88	11	11	10.6667	12.3333	12.5	11.58	35	0	0	49	1	0	2	0	1	0	0	0
8748	13	2	1	30	1	1	2	1	1	0	1	0	1	2		10	18	21	3	0	2	9.2	74	1	74	9.2	13.8316	421	-0.13	-0.82	0.46	10.6667	11	10.6667	12.3333	12.5	11.58	35	0	0	169	1	0	2	0	1	0	0	0
8748	24	2	1	30	1	1	2	1	1	0	1	0	1	2		10	18	21	3	0	2	11.2	81.9	1	81.9	11.2	24.3778	742	-0.25	-1.28	0.73	12.3333	11	10.6667	12.3333	12.5	11.58	35	0	0	576	1	0	2	0	1	0	0	0
8748	36	2	1	30	1	1	2	1	1	0	1	0	1	2		10	18	21	3	0	2	14.05	93	1	93	14.05	28.2875	861	1	1.06	0.5	12.5	11	10.6667	12.3333	12.5	11.58	35	0	0	1296	1	0	2	0	1	0	0	0
8748	60	2	1	30	1	1	2	1	1	0	1	0	1	2		10	18	21	3	0	2	17.5	107.1	1	107.1	17.5	60.386	1838	-0.3	-0.53	-0.01	11.58	11	10.6667	12.3333	12.5	11.58	35	0	0	3600	1	0	2	0	1	0	0	0
8748	96	2	1	30	1	1	2	1	1	0	1	0	1	2		10	18	21	3	0	2	26.95	128.15	1	128.15	26.95	101.749	3097	0.1	-0.21	0.29		11	10.6667	12.3333	12.5	11.58	35	0	0	9216	1	0	2	0	1	0	0	0
8750	7	2	2	25	2	3	5	1	1	1	1	0	0	2	2	4	9	0	2	1	1	7.15	65	1	65	7.15	9.16632	279	-1.21	-2.22	0.13	10.6667	10.6667	10		11.25	11.88	39	0	0	49	2	1	2	1	1		0	0
8750	13	2	2	25	2	3	5	1	1	1	1	0	0	2	2	4	9	0	2	1	1	8.8	70	1	70	8.8	14.9815	456	-0.71	-2.73	1.29	10	10.6667	10		11.25	11.88	39	0	0	169	2	1	2	1	1		0	0
8750	24	2	2	25	2	3	5	1	1	1	1	0	0	2	2	4	9	0	2	1	1	10.4	79	1	79	10.4	25.5277	777	-1.03	-2.43	0.73		10.6667	10		11.25	11.88	39	0	0	576	2	1	2	1	1		0	0
8750	36	2	2	25	2	3	5	1	1	1	1	0	0	2	2	4	9	0	2	1	1	12.1	87	1	87	12.1	36.3039	1105	-1.1	-2.16	0.44	11.25	10.6667	10		11.25	11.88	39	0	0	1296	2	1	2	1	1		0	0
8750	60	2	2	25	2	3	5	1	1	1	1	0	0	2	2	4	9	0	2	1	1	16.1	101.95	1	101.95	16.1	61.0431	1858	-0.91	-1.61	0.16	11.88	10.6667	10		11.25	11.88	39	0	0	3600	2	1	2	1	1		0	0
8750	96	2	2	25	2	3	5	1	1	1	1	0	0	2	2	4	9	0	2	1	1	28.6	122.65	1	122.65	28.6	103.918	3163	0.33	-1.3	1.34		10.6667	10		11.25	11.88	39	0	0	9216	2	1	2	1	1		0	0
8752	7	2	2	22	2	1	3	1	1	0	1	0	0	2	3	4	12	0	2	0	1	8.4	69	1	69	8.4	7.0308	214	0.76	0.72	0.48	10	10	11	12.3333	12.5	12.5		0	0	49	2	0	2	1	0	0	0	0
8752	13	2	2	22	2	1	3	1	1	0	1	0	0	2	3	4	12	0	2	0	1	10.1	78	1	78	10.1	12.9774	395	0.78	1.07	0.25	11	10	11	12.3333	12.5	12.5		0	0	169	2	0	2	1	0	0	0	0
8752	24	2	2	22	2	1	3	1	1	0	1	0	0	2	3	4	12	0	2	0	1	11.6	88.2	1	88.2	11.6	24.2136	737	0.05	0.71	-0.6	12.3333	10	11	12.3333	12.5	12.5		0	0	576	2	0	2	1	0	0	0	0
8752	36	2	2	22	2	1	3	1	1	0	1	0	0	2	3	4	12	0	2	0	1	15	96.5	1	96.5	15	36.2382	1103	0.58	0.34	0.52	12.5	10	11	12.3333	12.5	12.5		0	0	1296	2	0	2	1	0	0	0	0
8752	60	2	2	22	2	1	3	1	1	0	1	0	0	2	3	4	12	0	2	0	1	20.3	113.9	1	113.9	20.3	60.0575	1828	0.71	0.93	0.24	12.5	10	11	12.3333	12.5	12.5		0	0	3600	2	0	2	1	0	0	0	0
8752	96	2	2	22	2	1	3	1	1	0	1	0	0	2	3	4	12	0	2	0	1	42.7	137.75	1	137.75	42.7	102.374	3116	2.5	1.35	2.37		10	11	12.3333	12.5	12.5		0	0	9216	2	0	2	1	0	0	0	0
8755	7	1	1	24	2	1	3	2	1	1	1	0	0	2	3	4	24	0	3	2	1	8.02	67	1	67	8.02	7.26078	221	-0.41	-1.17	0.38	12.6667	12.6667	10.3333	11.6667	12.5	12.5	39	0	0	49	2	1	2	0	1	0	0	0
8755	13	1	1	24	2	1	3	2	1	1	1	0	0	2	3	4	24	0	3	2	1	9.2	71.5	1	71.5	9.2	12.846	391	-0.61	-2.17	0.93	10.3333	12.6667	10.3333	11.6667	12.5	12.5	39	0	0	169	2	1	2	0	1	0	0	0
8755	24	1	1	24	2	1	3	2	1	1	1	0	0	2	3	4	24	0	3	2	1	10.9	84.5	1	84.5	10.9	27.3676	833	-1.39	-1.66	-0.52	11.6667	12.6667	10.3333	11.6667	12.5	12.5	39	0	0	576	2	1	2	0	1	0	0	0
8755	36	1	1	24	2	1	3	2	1	1	1	0	0	2	3	4	24	0	3	2	1	12.2	92.7	1	92.7	12.2	37.2238	1133	-1.46	-1.11	-1.17	12.5	12.6667	10.3333	11.6667	12.5	12.5	39	0	0	1296	2	1	2	0	1	0	0	0
8755	60	1	1	24	2	1	3	2	1	1	1	0	0	2	3	4	24	0	3	2	1	17	106.2	1	106.2	17	60.9117	1854	-0.62	-0.91	-0.08	12.5	12.6667	10.3333	11.6667	12.5	12.5	39	0	0	3600	2	1	2	0	1	0	0	0
8755	96	1	1	24	2	1	3	2	1	1	1	0	0	2	3	4	24	0	3	2	1	24.7	125	1	125	24.7	102.209	3111	-0.56	-0.86	-0.05		12.6667	10.3333	11.6667	12.5	12.5	39	0	0	9216	2	1	2	0	1	0	0	0
8756	7	2	1	41	2	2	3	2	1	0	1	0	1	2	2	5	10	0	2	0	2	7.3	67	1	67	7.3	6.96509	212	-0.36	-0.1	-0.43	12.3333	12.3333	11.3333	12	11.88	12.97	37	0	0	49	2	0	2	0	0	0	0	0
8756	13	2	1	41	2	2	3	2	1	0	1	0	1	2	2	5	10	0	2	0	2	8.7	77.5	1	77.5	8.7	13.1417	400	-0.46	0.8	-1.32	11.3333	12.3333	11.3333	12	11.88	12.97	37	0	0	169	2	0	2	0	0	0	0	0
8756	24	2	1	41	2	2	3	2	1	0	1	0	1	2	2	5	10	0	2	0	2	11.3	84.7	1	84.7	11.3	24.2136	737	-0.16	-0.37	0.05	12	12.3333	11.3333	12	11.88	12.97	37	0	0	576	2	0	2	0	0	0	0	0
8756	36	2	1	41	2	2	3	2	1	0	1	0	1	2	2	5	10	0	2	0	2	13.6	95	1	95	13.6	36.4353	1109	-0.19	-0.09	-0.25	11.88	12.3333	11.3333	12	11.88	12.97	37	0	0	1296	2	0	2	0	0	0	0	0
8756	60	2	1	41	2	2	3	2	1	0	1	0	1	2	2	5	10	0	2	0	2	18.3	110.3	1	110.3	18.3	60.5175	1842	0	0.13	-0.16	12.97	12.3333	11.3333	12	11.88	12.97	37	0	0	3600	2	0	2	0	0	0	0	0
8756	96	2	1	41	2	2	3	2	1	0	1	0	1	2	2	5	10	0	2	0	2	27.95	131.45	1	131.45	27.95	102.341	3115	0.29	0.3	0.15		12.3333	11.3333	12	11.88	12.97	37	0	0	9216	2	0	2	0	0	0	0	0
8758	7	1	2	27	2	1	3	2	1	1	1	1	0	2	2	4	18	0	3	1	2			2	76	9.5	13.7988	420	-0.51	-0.74	-0.1			11		11.88	12.97	39	0	0	49	2	1	2		0		0	0
8758	13	1	2	27	2	1	3	2	1	1	1	1	0	2	2	4	18	0	3	1	2	9.5	76	2	86	12.2	24.6735	751	-0.06	-0.55	0.39	11		11		11.88	12.97	39	0	0	169	2	1	2		0		0	0
8758	24	1	2	27	2	1	3	2	1	1	1	1	0	2	2	4	18	0	3	1	2	12.2	86	2	94	13.9	36.3696	1107	-0.29	-0.62	0.12			11		11.88	12.97	39	0	0	576	2	1	2		0		0	0
8758	36	1	2	27	2	1	3	2	1	1	1	1	0	2	2	4	18	0	3	1	2	13.9	94	2	112.5	20	60.9446	1855	0.57	0.43	0.45	11.88		11		11.88	12.97	39	0	0	1296	2	1	2		0		0	0
8758	60	1	2	27	2	1	3	2	1	1	1	1	0	2	2	4	18	0	3	1	2	20	112.5	2	135.1	38.2	101.651	3094	2.2	0.91	2.3	12.97		11		11.88	12.97	39	0	0	3600	2	1	2		0		0	0
8758	96	1	2	27	2	1	3	2	1	1	1	1	0	2	2	4	18	0	3	1	2	38.2	135.1	2										11		11.88	12.97	39	0	0	9216	2	1	2		0		0	0
8765	7	1	1	17	2	1	3	1	1	1	1	1	0	2	2	4	12	0	2	2	1	8.5	68	1	68	8.5	7.35934	224	0.09	-0.77	0.73	11.6667	11.6667	12.3333	13	12.97	13.27	39	0	0	49	2	1	2	0	0	0	0	0
8765	13	1	1	17	2	1	3	1	1	1	1	1	0	2	2	4	12	0	2	2	1	10	75.5	1	75.5	10	13.1088	399	0.09	-0.63	0.64	12.3333	11.6667	12.3333	13	12.97	13.27	39	0	0	169	2	1	2	0	0	0	0	0
8765	24	1	1	17	2	1	3	1	1	1	1	1	0	2	2	4	12	0	2	2	1	12.1	86	1	86	12.1	24.1478	735	-0.06	-0.41	0.27	13	11.6667	12.3333	13	12.97	13.27	39	0	0	576	2	1	2	0	0	0	0	0
8765	36	1	1	17	2	1	3	1	1	1	1	1	0	2	2	4	12	0	2	2	1	14	94	1	94	14	36.1725	1101	-0.22	-0.59	0.2	12.97	11.6667	12.3333	13	12.97	13.27	39	0	0	1296	2	1	2	0	0	0	0	0
8765	60	1	1	17	2	1	3	1	1	1	1	1	0	2	2	4	12	0	2	2	1	18.5	111.2	1	111.2	18.5	65.0513	1980	-0.29	-0.26	-0.24	13.27	11.6667	12.3333	13	12.97	13.27	39	0	0	3600	2	1	2	0	0	0	0	0
8765	96	1	1	17	2	1	3	1	1	1	1	1	0	2	2	4	12	0	2	2	1	28.25	128.3	1	128.3	28.25	101.749	3097	0.38	-0.26	0.75		11.6667	12.3333	13	12.97	13.27	39	0	0	9216	2	1	2	0	0	0	0	0
8768	7	2	1	21	2	2	3	1	1	0	1	0	1	1		1	18	0	3	2	1	5.9	65	2	65	5.9	8.93635	272	-2.78	-2.1	-2.09	11.6667	11.6667	11.3333	11.3333	12.97	13.9		0	0	49	2	1	1	0	0	0	0	0
8768	13	2	1	21	2	2	3	1	1	0	1	0	1	1		1	18	0	3	2	1	7	71.4	2	71.4	7	15.3101	466	-2.73	-2.34	-1.79	11.3333	11.6667	11.3333	11.3333	12.97	13.9		0	0	169	2	1	1	0	0	0	0	0
8768	24	2	1	21	2	2	3	1	1	0	1	0	1	1		1	18	0	3	2	1	8.6	78	2	78	8.6	24.9035	758	-2.57	-2.6	-1.25	11.3333	11.6667	11.3333	11.3333	12.97	13.9		0	0	576	2	1	1	0	0	0	0	0
8768	36	2	1	21	2	2	3	1	1	0	1	0	1	1		1	18	0	3	2	1	10.3	87.5	2	87.5	10.3	37.5852	1144	-2.57	-2.23	-1.61	12.97	11.6667	11.3333	11.3333	12.97	13.9		0	0	1296	2	1	1	0	0	0	0	0
8768	60	2	1	21	2	2	3	1	1	0	1	0	1	1		1	18	0	3	2	1	12.3	104	2	104	12.3	59.8275	1821	-2.83	-1.12	-3.26	13.9	11.6667	11.3333	11.3333	12.97	13.9		0	0	3600	2	1	1	0	0	0	0	0
8768	96	2	1	21	2	2	3	1	1	0	1	0	1	1		1	18	0	3	2	1	18.35	123	2	123	18.35	101.979	3104	-2.5	-1.09	-2.84		11.6667	11.3333	11.3333	12.97	13.9		0	0	9216	2	1	1	0	0	0	0	0
8770	7	2	1	24	2	1	3	1	1	1	1	1	0	2	2	4	14	0	3	1	1	5.95	64	1	64	5.95	6.96509	212	-2.07	-1.4	-1.71	11.3333	11.3333	11.6667	11.6667	11.88	12.97	37	0	1	49	2	1	2	0	0	0	0	0
8770	13	2	1	24	2	1	3	1	1	1	1	1	0	2	2	4	14	0	3	1	1	7.6	70	1	70	7.6	13.0103	396	-1.56	-1.99	-0.52	11.6667	11.3333	11.6667	11.6667	11.88	12.97	37	0	1	169	2	1	2	0	0	0	0	0
8770	24	2	1	24	2	1	3	1	1	1	1	1	0	2	2	4	14	0	3	1	1	9.9	81	1	81	9.9	23.9836	730	-1.22	-1.67	-0.24	11.6667	11.3333	11.6667	11.6667	11.88	12.97	37	0	1	576	2	1	2	0	0	0	0	0
8770	36	2	1	24	2	1	3	1	1	1	1	1	0	2	2	4	14	0	3	1	1	12.25	89.5	1	89.5	12.25	36.271	1104	-1	-1.5	-0.08	11.88	11.3333	11.6667	11.6667	11.88	12.97	37	0	1	1296	2	1	2	0	0	0	0	0
8770	60	2	1	24	2	1	3	1	1	1	1	1	0	2	2	4	14	0	3	1	1	15.85	104.4	1	104.4	15.85	61.0431	1858	-1.03	-1.09	-0.5	12.97	11.3333	11.6667	11.6667	11.88	12.97	37	0	1	3600	2	1	2	0	0	0	0	0
8770	96	2	1	24	2	1	3	1	1	1	1	1	0	2	2	4	14	0	3	1	1	25.8	124.7	1	124.7	25.8	105.593	3214	-0.4	-1.09	0.3		11.3333	11.6667	11.6667	11.88	12.97	37	0	1	9216	2	1	2	0	0	0	0	0
8771	7	2	1	30	2	2	3	1	1	1	1	0	1	3	3	1	9	0	2	2	2	7.7	70	1	70	7.7	9.98768	304	-0.79	-0.59	-0.64	12	12	11.6667	12.3333	12.97	13.27		1	0	49	2	1	2	0	0	0	0	0
8771	13	2	1	30	2	2	3	1	1	1	1	0	1	3	3	1	9	0	2	2	2	7.9	77	1	77	7.9	14.5544	443	-1.54	0	-2.22	11.6667	12	11.6667	12.3333	12.97	13.27		1	0	169	2	1	2	0	0	0	0	0
8771	24	2	1	30	2	2	3	1	1	1	1	0	1	3	3	1	9	0	2	2	2	10.2	83	1	83	10.2	24.9035	758	-1.1	-1.07	-0.68	12.3333	12	11.6667	12.3333	12.97	13.27		1	0	576	2	1	2	0	0	0	0	0
8771	36	2	1	30	2	2	3	1	1	1	1	0	1	3	3	1	9	0	2	2	2	12.15	94	1	94	12.15	37.8152	1151	-1.22	-0.59	-1.33	12.97	12	11.6667	12.3333	12.97	13.27		1	0	1296	2	1	2	0	0	0	0	0
8771	60	2	1	30	2	2	3	1	1	1	1	0	1	3	3	1	9	0	2	2	2	15.9	109.9	1	109.9	15.9	61.1745	1862	-1.01	0.04	-1.62	13.27	12	11.6667	12.3333	12.97	13.27		1	0	3600	2	1	2	0	0	0	0	0
8771	96	2	1	30	2	2	3	1	1	1	1	0	1	3	3	1	9	0	2	2	2	24.7	130.35	1	130.35	24.7	102.177	3110	-0.46	0.13	-0.81		12	11.6667	12.3333	12.97	13.27		1	0	9216	2	1	2	0	0	0	0	0
8779	7	1	1	20	2	3	3	1	1	1	1	1	1	3	2	1	12	0	2	2	2	7.9	66.5	1	66.5	7.9	7.09651	216	-0.48	-1.29	0.37	11.6667	11.6667	11.3333	12	11.88	13.27	38	0	1	49	2	1	2	0	0	0	0	0
8779	13	1	1	20	2	3	3	1	1	1	1	1	1	3	2	1	12	0	2	2	2	8.6	74	1	74	8.6	12.8131	390	-1.22	-1.12	-0.78	11.3333	11.6667	11.3333	12	11.88	13.27	38	0	1	169	2	1	2	0	0	0	0	0
8779	24	1	1	20	2	3	3	1	1	1	1	1	1	3	2	1	12	0	2	2	2	11	83	1	83	11	23.8193	725	-0.85	-1.53	0.18	12	11.6667	11.3333	12	11.88	13.27	38	0	1	576	2	1	2	0	0	0	0	0
8779	36	1	1	20	2	3	3	1	1	1	1	1	1	3	2	1	12	0	2	2	2	13.1	93.5	1	93.5	13.1	36.501	1111	-0.8	-0.78	-0.5	11.88	11.6667	11.3333	12	11.88	13.27	38	0	1	1296	2	1	2	0	0	0	0	0
8779	60	1	1	20	2	3	3	1	1	1	1	1	1	3	2	1	12	0	2	2	2	17.55	109	1	109	17.55	60.1889	1832	-0.34	-0.23	-0.32	13.27	11.6667	11.3333	12	11.88	13.27	38	0	1	3600	2	1	2	0	0	0	0	0
8779	96	1	1	20	2	3	3	1	1	1	1	1	1	3	2	1	12	0	2	2	2	27.1	128.25	1	128.25	27.1	101.355	3085	0.13	-0.24	0.37		11.6667	11.3333	12	11.88	13.27	38	0	1	9216	2	1	2	0	0	0	0	0
8783	7	2	1	19	2	3	3	1	1	1	1	1	0	3	2	4	14	0	3	2	1			1	75	9.8	13.5031	411	0.44	-0.3	0.84			11.3333	12.3333	14.2	12.2	42	0	0	49	2	1	2		0	0	0	0
8783	13	2	1	19	2	3	3	1	1	1	1	1	0	3	2	4	14	0	3	2	1	9.8	75	1	88	11.3	24.5749	748	-0.21	0.55	-0.86	11.3333		11.3333	12.3333	14.2	12.2	42	0	0	169	2	1	2		0	0	0	0
8783	24	2	1	19	2	3	3	1	1	1	1	1	0	3	2	4	14	0	3	2	1	11.3	88	1	97.5	17.2	36.0411	1097	1.62	0.64	1.81	12.3333		11.3333	12.3333	14.2	12.2	42	0	0	576	2	1	2		0	0	0	0
8783	36	2	1	19	2	3	3	1	1	1	1	1	0	3	2	4	14	0	3	2	1	17.2	97.5	1	113.15	31.4	60.4189	1839	3.36	0.73	4.52	14.2		11.3333	12.3333	14.2	12.2	42	0	0	1296	2	1	2		0	0	0	0
8783	60	2	1	19	2	3	3	1	1	1	1	1	0	3	2	4	14	0	3	2	1	31.4	113.15	1	138.5	57.2	102.045	3106	4.05	1.51	3.9	12.2		11.3333	12.3333	14.2	12.2	42	0	0	3600	2	1	2		0	0	0	0
8783	96	2	1	19	2	3	3	1	1	1	1	1	0	3	2	4	14	0	3	2	1	57.2	138.5	1										11.3333	12.3333	14.2	12.2	42	0	0	9216	2	1	2		0	0	0	0
8789	7	1	1	20	1	1	3	1	1	1	1	1	1	2		1	12	0	2	1	1	8.6	70.5	1	70.5	8.6	7.85216	239	0.03	0.05	0.02	12	12	10.6667	11.3333	12.2	12.97	39	0	0	49	1	1	2	0	1	0	0	0
8789	13	1	1	20	1	1	3	1	1	1	1	1	1	2		1	12	0	2	1	1	9.7	76	1	76	9.7	13.0103	396	-0.17	-0.38	0.09	10.6667	12	10.6667	11.3333	12.2	12.97	39	0	0	169	1	1	2	0	1	0	0	0
8789	24	1	1	20	1	1	3	1	1	1	1	1	1	2		1	12	0	2	1	1	12.9	88	1	88	12.9	28.4517	866	-0.08	-0.83	0.63	11.3333	12	10.6667	11.3333	12.2	12.97	39	0	0	576	1	1	2	0	1	0	0	0
8789	36	1	1	20	1	1	3	1	1	1	1	1	1	2		1	12	0	2	1	1	13.9	94	1	94	13.9	38.3409	1167	-0.48	-0.94	0.16	12.2	12	10.6667	11.3333	12.2	12.97	39	0	0	1296	1	1	2	0	1	0	0	0
8789	60	1	1	20	1	1	3	1	1	1	1	1	1	2		1	12	0	2	1	1	16.9	107.8	1	107.8	16.9	59.729	1818	-0.59	-0.44	-0.51	12.97	12	10.6667	11.3333	12.2	12.97	39	0	0	3600	1	1	2	0	1	0	0	0
8789	96	1	1	20	1	1	3	1	1	1	1	1	1	2		1	12	0	2	1	1			1									12	10.6667	11.3333	12.2	12.97	39	0	0	9216	1	1	2	0	1	0	0	0
8793	7	1	1	21	2	1	3	1	1	1	1	1	1	3		1	17	0	3	2	2	7.8	68	1	68	7.8	8.73922	266	-1.13	-1.62	-0.24	12	12		12	12.97	12.5	38	0		49	2	1	2	0		0	0	0
8793	13	1	1	21	2	1	3	1	1	1	1	1	1	3		1	17	0	3	2	2			1	85.5	12.7	27.9589	851	-0.15	-1.48	1.13		12		12	12.97	12.5	38	0		169	2	1	2	0		0	0	0
8793	24	1	1	21	2	1	3	1	1	1	1	1	1	3		1	17	0	3	2	2	12.7	85.5	1	93.8	14.3	38.6366	1176	-0.27	-1.04	0.57	12	12		12	12.97	12.5	38	0		576	2	1	2	0		0	0	0
8793	36	1	1	21	2	1	3	1	1	1	1	1	1	3		1	17	0	3	2	2	14.3	93.8	1	105.4	17.9	60.7803	1850	-0.23	-1.07	0.66	12.97	12		12	12.97	12.5	38	0		1296	2	1	2	0		0	0	0
8793	60	1	1	21	2	1	3	1	1	1	1	1	1	3		1	17	0	3	2	2	17.9	105.4	1	126	26.3	106.185	3232	-0.35	-0.97	0.34	12.5	12		12	12.97	12.5	38	0		3600	2	1	2	0		0	0	0
8793	96	1	1	21	2	1	3	1	1	1	1	1	1	3		1	17	0	3	2	2	26.3	126	1									12		12	12.97	12.5	38	0		9216	2	1	2	0		0	0	0
8797	7	1	2	36	2	1	3	1	1	0	1	0	0	1	3	4	18	0	3	0	2	8.5	66	1	66	8.5	7.09651	216	0.19	-1.52	1.43	12.6667	12.6667	13.3333	13	12.97	13.6	36	0	0	49	2	0	1	0	0	0	0	0
8797	13	1	2	36	2	1	3	1	1	0	1	0	0	1	3	4	18	0	3	0	2	9.5	74	1	74	9.5	13.0431	397	-0.36	-1.22	0.5	13.3333	12.6667	13.3333	13	12.97	13.6	36	0	0	169	2	0	1	0	0	0	0	0
8797	24	1	2	36	2	1	3	1	1	0	1	0	0	1	3	4	18	0	3	0	2	11.8	83	1	83	11.8	30.1602	918	-1.04	-2.65	1.02	13	12.6667	13.3333	13	12.97	13.6	36	0	0	576	2	0	1	0	0	0	0	0
8797	36	1	2	36	2	1	3	1	1	0	1	0	0	1	3	4	18	0	3	0	2	13.35	87.5	1	87.5	13.35	37.8809	1153	-0.77	-2.58	1.42	12.97	12.6667	13.3333	13	12.97	13.6	36	0	0	1296	2	0	1	0	0	0	0	0
8797	60	1	2	36	2	1	3	1	1	0	1	0	0	1	3	4	18	0	3	0	2	16.3	101	1	101	16.3	60.4517	1840	-0.91	-1.98	0.57	13.6	12.6667	13.3333	13	12.97	13.6	36	0	0	3600	2	0	1	0	0	0	0	0
8797	96	1	2	36	2	1	3	1	1	0	1	0	0	1	3	4	18	0	3	0	2	24.9	121	1	121	24.9	102.407	3117	-0.52	-1.56	0.65		12.6667	13.3333	13	12.97	13.6	36	0	0	9216	2	0	1	0	0	0	0	0
8799	7	2	1	27	2	3	3	1	1	1	1	0	0	2	2	4	24	0	3	2	1			1	72	9	12.4846	380	-0.05	-1	0.71			12.6667	11.6667	13.27	13.6	39	0	0	49	2	1	2		0	0	0	0
8799	13	2	1	27	2	3	3	1	1	1	1	0	0	2	2	4	24	0	3	2	1	9	72	1	84.1	12.7	25.2649	769	0.62	-0.83	1.56	12.6667		12.6667	11.6667	13.27	13.6	39	0	0	169	2	1	2		0	0	0	0
8799	24	2	1	27	2	3	3	1	1	1	1	0	0	2	2	4	24	0	3	2	1	12.7	84.1	1	93.2	14.65	36.501	1111	0.38	-0.57	1.04	11.6667		12.6667	11.6667	13.27	13.6	39	0	0	576	2	1	2		0	0	0	0
8799	36	2	1	27	2	3	3	1	1	1	1	0	0	2	2	4	24	0	3	2	1	14.65	93.2	1	108.4	19.8	60.616	1845	0.51	-0.28	0.97	13.27		12.6667	11.6667	13.27	13.6	39	0	0	1296	2	1	2		0	0	0	0
8799	60	2	1	27	2	3	3	1	1	1	1	0	0	2	2	4	24	0	3	2	1	19.8	108.4	1	133.45	30.65	102.604	3123	0.8	0.61	0.65	13.6		12.6667	11.6667	13.27	13.6	39	0	0	3600	2	1	2		0	0	0	0
8799	96	2	1	27	2	3	3	1	1	1	1	0	0	2	2	4	24	0	3	2	1	30.65	133.45	1										12.6667	11.6667	13.27	13.6	39	0	0	9216	2	1	2		0	0	0	0
8800	7	2	1	18	2	1	1	1	1	0	1	0	1	2	2	1	12	0	2	0	2			1	76.8	8.9	14.1273	430	-0.46	0.1	-0.75			10.3333				36	0	0	49	2	0	2		1
8800	13	2	1	18	2	1	1	1	1	0	1	0	1	2	2	1	12	0	2	0	2	8.9	76.8	1	85.5	11.3	24.8706	757	-0.25	-0.3	-0.16	10.3333		10.3333				36	0	0	169	2	0	2		1
8800	24	2	1	18	2	1	1	1	1	0	1	0	1	2	2	1	12	0	2	0	2	11.3	85.5	1	95.8	13.55	36.7967	1120	-0.25	0.05	-0.49			10.3333				36	0	0	576	2	0	2		1
8800	36	2	1	18	2	1	1	1	1	0	1	0	1	2	2	1	12	0	2	0	2	13.55	95.8	1	112.65	18.5	61.9959	1887	0.03	0.53	-0.47			10.3333				36	0	0	1296	2	0	2		1
8800	60	2	1	18	2	1	1	1	1	0	1	0	1	2	2	1	12	0	2	0	2	18.5	112.65	1	135.05	27.7	104.476	3180	0.1	0.72	-0.44			10.3333				36	0	0	3600	2	0	2		1
8800	96	2	1	18	2	1	1	1	1	0	1	0	1	2	2	1	12	0	2	0	2	27.7	135.05	1										10.3333				36	0	0	9216	2	0	2		1
8804	7	2	1	33	2	3	3	1	1	1	1	1	0	2	2	4	11	0	2	1	1	8.5	69	1	69	8.5	7.32649	223	0.76	0.53	0.62	12.6667	12.6667	12.3333	12.6667	12.2	13.27	39	0	0	49	2	1	2	0	0	0	0	0
8804	13	2	1	33	2	3	3	1	1	1	1	1	0	2	2	4	11	0	2	1	1	9.7	75	1	75	9.7	12.9446	394	0.47	-0.06	0.68	12.3333	12.6667	12.3333	12.6667	12.2	13.27	39	0	0	169	2	1	2	0	0	0	0	0
8804	24	2	1	33	2	3	3	1	1	1	1	1	0	2	2	4	11	0	2	1	1	11.6	85	1	85	11.6	23.9179	728	0.1	-0.42	0.48	12.6667	12.6667	12.3333	12.6667	12.2	13.27	39	0	0	576	2	1	2	0	0	0	0	0
8804	36	2	1	33	2	3	3	1	1	1	1	1	0	2	2	4	11	0	2	1	1	14.2	93.3	1	93.3	14.2	36.3696	1107	0.15	-0.52	0.67	12.2	12.6667	12.3333	12.6667	12.2	13.27	39	0	0	1296	2	1	2	0	0	0	0	0
8804	60	2	1	33	2	3	3	1	1	1	1	1	0	2	2	4	11	0	2	1	1	20.2	110.2	1	110.2	20.2	60.0903	1829	0.68	0.15	0.85	13.27	12.6667	12.3333	12.6667	12.2	13.27	39	0	0	3600	2	1	2	0	0	0	0	0
8804	96	2	1	33	2	3	3	1	1	1	1	1	0	2	2	4	11	0	2	1	1	29.9	134	1	134	29.9	103.294	3144	0.62	0.64	0.37		12.6667	12.3333	12.6667	12.2	13.27	39	0	0	9216	2	1	2	0	0	0	0	0
8805	7	1	1	20	2	2	3	1	1	0	0	0	0	3	2	4	12	6	2	0	1	7.95	70	1	70	7.95	9.72485	296	-1.23	-1.29	-0.64	10.6667	10.6667	11.3333				37	0	0	49	2	0	2	1	0
8805	13	1	1	20	2	2	3	1	1	0	0	0	0	3	2	4	12	6	2	0	1	8.8	73	1	73	8.8	13.1745	401	-1.08	-1.69	-0.11	11.3333	10.6667	11.3333				37	0	0	169	2	0	2	1	0
8805	24	1	1	20	2	2	3	1	1	0	0	0	0	3	2	4	12	6	2	0	1	10.9	84	1	84	10.9	24.4435	744	-1.01	-1.13	-0.46		10.6667	11.3333				37	0	0	576	2	0	2	1	0
8805	36	1	1	20	2	2	3	1	1	0	0	0	0	3	2	4	12	6	2	0	1			1									10.6667	11.3333				37	0	0	1296	2	0	2	1	0
8805	60	1	1	20	2	2	3	1	1	0	0	0	0	3	2	4	12	6	2	0	1			1									10.6667	11.3333				37	0	0	3600	2	0	2	1	0
8805	96	1	1	20	2	2	3	1	1	0	0	0	0	3	2	4	12	6	2	0	1			1									10.6667	11.3333				37	0	0	9216	2	0	2	1	0
8813	7	2	1	27	2	1	3	1	1	1	1	1	0	3	3	4	5	0	1	2	2			1	78.7	9.5	13.8645	422	0.12	0.92	-0.58			12	14	12.97	13.27	38	0	0	49	2	1	2		0	0	0	0
8813	13	2	1	27	2	1	3	1	1	1	1	1	0	3	3	4	5	0	1	2	2	9.5	78.7	1	86.5	12.9	24.0821	733	0.92	0.22	1.09	12		12	14	12.97	13.27	38	0	0	169	2	1	2		0	0	0	0
8813	24	2	1	27	2	1	3	1	1	1	1	1	0	3	3	4	5	0	1	2	2	12.9	86.5	1	98.7	17.2	36.3039	1105	1.59	0.9	1.55	14		12	14	12.97	13.27	38	0	0	576	2	1	2		0	0	0	0
8813	36	2	1	27	2	1	3	1	1	1	1	1	0	3	3	4	5	0	1	2	2	17.2	98.7	1	112.8	19.3	60.3532	1837	0.36	0.67	-0.07	12.97		12	14	12.97	13.27	38	0	0	1296	2	1	2		0	0	0	0
8813	60	2	1	27	2	1	3	1	1	1	1	1	0	3	3	4	5	0	1	2	2	19.3	112.8	1	136.4	39.9	107.039	3258	1.93	0.72	2	13.27		12	14	12.97	13.27	38	0	0	3600	2	1	2		0	0	0	0
8813	96	2	1	27	2	1	3	1	1	1	1	1	0	3	3	4	5	0	1	2	2	39.9	136.4	1										12	14	12.97	13.27	38	0	0	9216	2	1	2		0	0	0	0
8815	7	2	1	18	2	1	5	1	1	0	1	0	0	2	3	4	18	0	3	0	2			1	78	12	13.2731	404	2.08	0.93	2.16			11.6667	14	13.27	13.9	38	0	1	49	2	0	2		0	0	0	0
8815	13	2	1	18	2	1	5	1	1	0	1	0	0	2	3	4	18	0	3	0	2	12	78	1	85		25.0021	761		-0.49		11.6667		11.6667	14	13.27	13.9	38	0	1	169	2	0	2		0	0	0	0
8815	24	2	1	18	2	1	5	1	1	0	1	0	0	2	3	4	18	0	3	0	2		85	1	94.5	14.1	36.8624	1122	0.05	-0.3	0.3	14		11.6667	14	13.27	13.9	38	0	1	576	2	0	2		0	0	0	0
8815	36	2	1	18	2	1	5	1	1	0	1	0	0	2	3	4	18	0	3	0	2	14.1	94.5	1	110.9	22.6	60.8788	1853	1.34	0.21	1.78	13.27		11.6667	14	13.27	13.9	38	0	1	1296	2	0	2		0	0	0	0
8815	60	2	1	18	2	1	5	1	1	0	1	0	0	2	3	4	18	0	3	0	2	22.6	110.9	1	140	40.55	104.279	3174	2.16	1.56	1.86	13.9		11.6667	14	13.27	13.9	38	0	1	3600	2	0	2		0	0	0	0
8815	96	2	1	18	2	1	5	1	1	0	1	0	0	2	3	4	18	0	3	0	2	40.55	140	1										11.6667	14	13.27	13.9	38	0	1	9216	2	0	2		0	0	0	0
8819	7	1	1	19	1	3	3	2	1	1	1	1	1	2		1				1	1			1	73	9.1	13.7002	417	-0.88	-1.91	0.36			12.3333					0	1	49	1	1	2		0
8819	13	1	1	19	1	3	3	2	1	1	1	1	1	2		1				1	1	9.1	73	1								12.3333		12.3333					0	1	169	1	1	2		0
8819	24	1	1	19	1	3	3	2	1	1	1	1	1	2		1				1	1			1										12.3333					0	1	576	1	1	2		0
8819	36	1	1	19	1	3	3	2	1	1	1	1	1	2		1				1	1			1										12.3333					0	1	1296	1	1	2		0
8819	60	1	1	19	1	3	3	2	1	1	1	1	1	2		1				1	1			1										12.3333					0	1	3600	1	1	2		0
8819	96	1	1	19	1	3	3	2	1	1	1	1	1	2		1				1	1			1										12.3333					0	1	9216	1	1	2		0
8837	7	1	1	21	1	3	5	1	1	1	1	0	0	1	1	2	9	0	2	1	1	7.2	66	1	66	7.2	7.09651	216	-1.33	-1.52	-0.58	11.6667	11.6667	11.3333	11.3333	12.2	12.5	39	0	1	49	1	1	1	0	0	0	0	0
8837	13	1	1	21	1	3	5	1	1	1	1	0	0	1	1	2	9	0	2	1	1	8	70	1	70	8	13.076	398	-1.93	-2.88	-0.26	11.3333	11.6667	11.3333	11.3333	12.2	12.5	39	0	1	169	1	1	1	0	0	0	0	0
8837	24	1	1	21	1	3	5	1	1	1	1	0	0	1	1	2	9	0	2	1	1	9.1	81.4	1	81.4	9.1	23.8522	726	-2.52	-2.06	-1.84	11.3333	11.6667	11.3333	11.3333	12.2	12.5	39	0	1	576	1	1	1	0	0	0	0	0
8837	36	1	1	21	1	3	5	1	1	1	1	0	0	1	1	2	9	0	2	1	1	10.9	88	1	88	10.9	35.8768	1092	-2.28	-2.16	-1.32	12.2	11.6667	11.3333	11.3333	12.2	12.5	39	0	1	1296	1	1	1	0	0	0	0	0
8837	60	1	1	21	1	3	5	1	1	1	1	0	0	1	1	2	9	0	2	1	1	13.25	102	1	102	13.25	60.0246	1827	-2.46	-1.72	-2.16	12.5	11.6667	11.3333	11.3333	12.2	12.5	39	0	1	3600	1	1	1	0	0	0	0	0
8837	96	1	1	21	1	3	5	1	1	1	1	0	0	1	1	2	9	0	2	1	1	19.45	121.6	1	121.6	19.45	104.016	3166	-2.49	-1.56	-2.27		11.6667	11.3333	11.3333	12.2	12.5	39	0	1	9216	1	1	1	0	0	0	0	0
8842	7	2	1	20	1	1	3	1	1	1	1	0	0	3	2	4	8	0	2	1	1	7.8	72	1	72	7.8	8.73922	266	-0.37	0.92	-1.23	10	10	11.6667	11.6667	12.5	12.97	41	0	0	49	1	1	2	1	0	0	0	0
8842	13	2	1	20	1	1	3	1	1	1	1	0	0	3	2	4	8	0	2	1	1	8.4	75	1	75	8.4	12.7474	388	-0.67	0.03	-0.99	11.6667	10	11.6667	11.6667	12.5	12.97	41	0	0	169	1	1	2	1	0	0	0	0
8842	24	2	1	20	1	1	3	1	1	1	1	0	0	3	2	4	8	0	2	1	1	12	88	1	88	12	24.9363	759	0.22	0.45	-0.13	11.6667	10	11.6667	11.6667	12.5	12.97	41	0	0	576	1	1	2	1	0	0	0	0
8842	36	2	1	20	1	1	3	1	1	1	1	0	0	3	2	4	8	0	2	1	1	14.3	98.5	1	98.5	14.3	36.2053	1102	0.22	0.87	-0.51	12.5	10	11.6667	11.6667	12.5	12.97	41	0	0	1296	1	1	2	1	0	0	0	0
8842	60	2	1	20	1	1	3	1	1	1	1	0	0	3	2	4	8	0	2	1	1	19.3	113.3	1	113.3	19.3	60.616	1845	0.35	0.74	-0.16	12.97	10	11.6667	11.6667	12.5	12.97	41	0	0	3600	1	1	2	1	0	0	0	0
8842	96	2	1	20	1	1	3	1	1	1	1	0	0	3	2	4	8	0	2	1	1	39.05	142.6	1	142.6	39.05	104.772	3189	1.95	1.94	1.38		10	11.6667	11.6667	12.5	12.97	41	0	0	9216	1	1	2	1	0	0	0	0
8848	7	1	1	21	1	1	3	1	1	1	1	1	1	3	2	1	14	4	3	1	1			1	68.8	8.6	12.5175	381	-1.16	-3.15	1.01			11.6667	11.6667	12.5	11.88	38	0	0	49	1	1	2		0	0	0	0
8848	13	1	1	21	1	1	3	1	1	1	1	1	1	3	2	1	14	4	3	1	1	8.6	68.8	1	82	11.3	25.5606	778	-0.85	-2.05	0.65	11.6667		11.6667	11.6667	12.5	11.88	38	0	0	169	1	1	2		0	0	0	0
8848	24	1	1	21	1	1	3	1	1	1	1	1	1	3	2	1	14	4	3	1	1	11.3	82	1	89	12.6	36.7639	1119	-1.14	-2.03	0.26	11.6667		11.6667	11.6667	12.5	11.88	38	0	0	576	1	1	2		0	0	0	0
8848	36	1	1	21	1	1	3	1	1	1	1	1	1	3	2	1	14	4	3	1	1	12.6	89	1	101	15.95	60.2218	1833	-1.06	-1.96	0.33	12.5		11.6667	11.6667	12.5	11.88	38	0	0	1296	1	1	2		0	0	0	0
8848	60	1	1	21	1	1	3	1	1	1	1	1	1	3	2	1	14	4	3	1	1	15.95	101	1	120	24	100.961	3073	-0.7	-1.63	0.49	11.88		11.6667	11.6667	12.5	11.88	38	0	0	3600	1	1	2		0	0	0	0
8848	96	1	1	21	1	1	3	1	1	1	1	1	1	3	2	1	14	4	3	1	1	24	120	1										11.6667	11.6667	12.5	11.88	38	0	0	9216	1	1	2		0	0	0	0
8859	7	1	2	18	2	1	3	1	1	0	1	0	0	2	3	4	20	0	3	2	1	7.45	66.5	1	66.5	7.45	7.32649	223	-1.1	-1.44	-0.34	11	11	11.6667		11.88	12.2		0	0	49	2	1	2	0	0		0	0
8859	13	1	2	18	2	1	3	1	1	0	1	0	0	2	3	4	20	0	3	2	1	8.2	76.5	1	76.5	8.2	14.193	432	-1.92	-0.71	-2.16	11.6667	11	11.6667		11.88	12.2		0	0	169	2	1	2	0	0		0	0
8859	24	1	2	18	2	1	3	1	1	0	1	0	0	2	3	4	20	0	3	2	1	11.2	86.5	1	86.5	11.2	27.6304	841	-1.19	-1.11	-0.77		11	11.6667		11.88	12.2		0	0	576	2	1	2	0	0		0	0
8859	36	1	2	18	2	1	3	1	1	0	1	0	0	2	3	4	20	0	3	2	1	12.8	93.5	1	93.5	12.8	37.9466	1155	-1.12	-1.01	-0.76	11.88	11	11.6667		11.88	12.2		0	0	1296	2	1	2	0	0		0	0
8859	60	1	2	18	2	1	3	1	1	0	1	0	0	2	3	4	20	0	3	2	1	19.4	109	1	109	19.4	60.616	1845	0.37	-0.28	0.81	12.2	11	11.6667		11.88	12.2		0	0	3600	2	1	2	0	0		0	0
8859	96	1	2	18	2	1	3	1	1	0	1	0	0	2	3	4	20	0	3	2	1			1									11	11.6667		11.88	12.2		0	0	9216	2	1	2	0	0		0	0
8861	7	2	1	35	2	1	3	2	1	1	1	1	0	2	2	4	8	0	2	2	2			1	81	12.1	17.8398	543	1.36	0.16	1.76			12	13	12.5	11.88	41	0	0	49	2	1	2		0	0	0	0
8861	13	2	1	35	2	1	3	2	1	1	1	1	0	2	2	4	8	0	2	2	2	12.1	81	1	87.1	14	24.8049	755	1.44	0.21	1.85	12		12	13	12.5	11.88	41	0	0	169	2	1	2		0	0	0	0
8861	24	2	1	35	2	1	3	2	1	1	1	1	0	2	2	4	8	0	2	2	2	14	87.1	1	95	16.35	36.731	1118	1.17	-0.14	1.82	13		12	13	12.5	11.88	41	0	0	576	2	1	2		0	0	0	0
8861	36	2	1	35	2	1	3	2	1	1	1	1	0	2	2	4	8	0	2	2	2	16.35	95	1	111.9	21.45	60.1232	1830	1.06	0.51	1.13	12.5		12	13	12.5	11.88	41	0	0	1296	2	1	2		0	0	0	0
8861	60	2	1	35	2	1	3	2	1	1	1	1	0	2	2	4	8	0	2	2	2	21.45	111.9	1	134.4	38.7	103.721	3157	1.96	0.67	2.07	11.88		12	13	12.5	11.88	41	0	0	3600	2	1	2		0	0	0	0
8861	96	2	1	35	2	1	3	2	1	1	1	1	0	2	2	4	8	0	2	2	2	38.7	134.4	1										12	13	12.5	11.88	41	0	0	9216	2	1	2		0	0	0	0
8864	7	2	1	19	2	1	3	2	1	1	1	1	0	3	3	4	2	0	1	1	1	7.7	66	1	66	7.7	7.95072	242	-0.25	-1.13	0.54	11.3333	11.3333	10	11	10.8	11.88	38	0	0	49	2	1	2	0	1	0	1	0
8864	13	2	1	19	2	1	3	2	1	1	1	1	0	3	3	4	2	0	1	1	1	9	72.5	1	72.5	9	13.6345	415	-0.27	-1.3	0.66	10	11.3333	10	11	10.8	11.88	38	0	0	169	2	1	2	0	1	0	1	0
8864	24	2	1	19	2	1	3	2	1	1	1	1	0	3	3	4	2	0	1	1	1	10.45	82.5	1	82.5	10.45	24.7064	752	-0.87	-1.18	-0.24	11	11.3333	10	11	10.8	11.88	38	0	0	576	2	1	2	0	1	0	1	0
8864	36	2	1	19	2	1	3	2	1	1	1	1	0	3	3	4	2	0	1	1	1	12.1	90.5	1	90.5	12.1	36.501	1111	-1.12	-1.28	-0.48	10.8	11.3333	10	11	10.8	11.88	38	0	0	1296	2	1	2	0	1	0	1	0
8864	60	2	1	19	2	1	3	2	1	1	1	1	0	3	3	4	2	0	1	1	1	16.7	104.9	1	104.9	16.7	60.5503	1843	-0.63	-1.01	-0.07	11.88	11.3333	10	11	10.8	11.88	38	0	0	3600	2	1	2	0	1	0	1	0
8864	96	2	1	19	2	1	3	2	1	1	1	1	0	3	3	4	2	0	1	1	1	26	129	1	129	26	105.725	3218	-0.36	-0.39	-0.21		11.3333	10	11	10.8	11.88	38	0	0	9216	2	1	2	0	1	0	1	0
8868	7	1	1	30	2	1	1	1	1	0	1	1	1	2	2	1	13	0	3	0	1	7.75	69.5	1	69.5	7.75	8.77207	267	-1.2	-0.97	-0.86	11	11	11	11.3333	12.97	13.27	38	0	0	49	2	0	2	0	0	0	0	0
8868	13	1	1	30	2	1	1	1	1	0	1	1	1	2	2	1	13	0	3	0	1	8.5	74	1	74	8.5	13.306	405	-1.42	-1.34	-0.88	11	11	11	11.3333	12.97	13.27	38	0	0	169	2	0	2	0	0	0	0	0
[truncated: 406 more rows]
[truncated: 194 more columns]
